# Supplementary material for: A comprehensive analysis of copy number variations in diverse apple populations
Source: BMC Genomics. 2023 May 11;24:256. doi: 10.1186/s12864-023-09347-9 (PMC10176694; doi:10.1186/s12864-023-09347-9)
Supplement: Supplementary file 2 — Additional file 2: TableS1. Summary of 346 apple accessions and resequencing data used in the CNV analysis. Table S2. Summary of CNV events in different accessions. Table S3. Extent of apple genome features impacted by non-overlapping CNVs. Table S4. List of all CNVRs and CN estimated by CNVnator in the apple genomes. Table S5. The genes completely or partially inside (50% overlap) of the identified CNVRs in the apple genome. Table S6. GO Biological Process enrichment for all CNVR genes. Table S7. Population-differentiated CNV-Genes between cultivars and wild relatives. (Here, wild relatives only consist of M.sieversii and M.sylvestris). [file 12864_2023_9347_MOESM2_ESM.xlsx]

## Sheet: Table S1
Table S1. Summary of 346 apple accessions and resequencing data used in the CNV analysis.
Sample number	Accession name	Species	Group	Original Source	Source	Clean reads	Clean base （bp）	Clean Genome Coverage depth（X）	Mapping rate （%）	Coverage (%)
1	Fengcun fuji	Malus × domestica Borkh.	Cultivars	Japan	CRA003964	23230120	3341394741	5.3475	98.573	90.7332
3	Gaojin 5	Malus × domestica Borkh.	Cultivars	Unkown	CRA003964	33427284	4820552938	7.71472	98.6622	92.2917
4	Pingyinduanzhi	Malus × domestica Borkh.	Cultivars	China	CRA003964	24192130	3484265584	5.57615	98.7622	91.3668
5	Xingcheng 7-7	Malus × domestica Borkh.	Cultivars	Unkown	CRA003964	28795376	4150619869	6.64257	98.8369	92.3382
6	Fushan 1	Malus × domestica Borkh.	Cultivars	China	CRA003964	28288118	4075022186	6.52159	98.8069	92.0311
7	White Winter Pearmain	Malus × domestica Borkh.	Cultivars	USA	CRA003964	22999132	3297369016	5.27705	98.8491	90.68
8	Stark Spur Golden Delicious	Malus × domestica Borkh.	Cultivars	USA	CRA003964	25471462	3646555685	5.83588	98.8901	95.2922
10	Saint Lawrence	Malus × domestica Borkh.	Cultivars	Canada	CRA003964	27347922	3974960578	6.36145	96.6866	90.7741
13	18688	Malus × domestica Borkh.	Cultivars	China	CRA003964	31948038	4639658209	7.42522	98.8079	93.9672
14	Nero 26	Malus × domestica Borkh.	Cultivars	Japan	CRA003964	33986684	4938301931	7.90316	98.4204	92.4225
15	Sinano Sweet	Malus × domestica Borkh.	Cultivars	Japan	CRA003964	39223962	5682295770	9.09384	98.7006	94.295
18	Huangfushi	Malus × domestica Borkh.	Cultivars	Japan	CRA003964	27433636	3905643066	6.25052	98.9501	93.7511
19	Zhangjiakouduanzhi	Malus × domestica Borkh.	Cultivars	China	CRA003964	26262478	3811922913	6.10053	98.7964	90.1232
20	Sishuiduanzhi	Malus × domestica Borkh.	Cultivars	China	CRA003964	31279434	4532946937	7.25444	98.6622	91.0404
22	132	Malus × domestica Borkh.	Cultivars	China	CRA003964	34654274	5029704651	8.04944	98.6964	92.751
24	Hardi Spur Delicious	Malus × domestica Borkh.	Cultivars	USA	CRA003964	22843062	3249143443	5.19987	99.0346	91.1798
25	Classic Red	Malus × domestica Borkh.	Cultivars	USA	CRA003964	30882456	4451084431	7.12343	98.3922	91.4665
26	Meize	Malus × domestica Borkh.	Cultivars	Japan	CRA003964	22707066	3304835204	5.28899	98.3071	88.8512
28	Atlas	Malus × domestica Borkh.	Cultivars	Canada	CRA003964	27137910	3946761737	6.31632	98.517	90.5207
29	Priam	Malus × domestica Borkh.	Cultivars	France	CRA003964	28684898	4168865798	6.67177	98.5549	90.9934
30	Zhanxuan 4	Malus × domestica Borkh.	Cultivars	China	CRA003964	29861238	4336880553	6.94066	98.4547	91.7852
31	Prime Gold	Malus × domestica Borkh.	Cultivars	USA	CRA003964	27693650	4021947204	6.43665	98.719	91.4245
33	Qinguan	Malus × domestica Borkh.	Cultivars	China	CRA003964	30058886	4329645518	6.92908	98.7727	93.3073
34	Zhuoai 1	Malus × domestica Borkh.	Cultivars	China	CRA003964	35792758	5106342481	8.17209	98.0661	93.2322
35	Qianqiu	Malus × domestica Borkh.	Cultivars	Japan	CRA003964	28119800	4064260600	6.50436	98.6318	91.5101
36	Cardinal	Malus × domestica Borkh.	Cultivars	USA	CRA003964	31847516	4548225039	7.27889	98.4866	94.0895
39	Duanzhijinguan	Malus × domestica Borkh.	Cultivars	USA	CRA003964	28034050	4074910735	6.52141	98.5294	91.2727
40	Yellow Skin	Malus × domestica Borkh.	Cultivars	USA	CRA003964	29664562	4256746467	6.81241	98.5355	92.7797
41	Bancroft	Malus × domestica Borkh.	Cultivars	Canada	CRA003964	31092414	4436908382	7.10074	98.4664	91.9664
43	Changhong	Malus × domestica Borkh.	Cultivars	China	CRA003964	37782292	5383968568	8.6164	98.671	93.5809
45	Enqi	Malus × domestica Borkh.	Cultivars	Unkown	CRA003964	22570152	3219405127	5.15227	98.7511	92.3197
47	Kaiser Wilhelm	Malus × domestica Borkh.	Cultivars	Germany	CRA003964	28770748	4097755136	6.55797	98.7643	94.3444
48	Youyi	Malus × domestica Borkh.	Cultivars	China	CRA003964	26593350	3831704582	6.13219	98.4715	91.325
49	Clapp's Seedling	Malus × domestica Borkh.	Cultivars	Denmark	CRA003964	27731708	4000278255	6.40197	98.2036	91.7589
50	Fushan 5	Malus × domestica Borkh.	Cultivars	China	CRA003964	25286664	3595616270	5.75435	98.2351	93.7705
51	Miller Sturdy Spur Delicious	Malus × domestica Borkh.	Cultivars	USA	CRA003964	29799330	4331350516	6.93181	98.6309	92.7747
52	Blushing Golden	Malus × domestica Borkh.	Cultivars	USA	CRA003964	33551840	4864152586	7.7845	98.7329	94.8171
53	prima	Malus × domestica Borkh.	Cultivars	USA	CRA003964	24351434	3518188155	5.63044	98.6113	89.3768
54	Zaoqiangduanzhi	Malus × domestica Borkh.	Cultivars	China	CRA003964	30927842	4489668944	7.18518	98.422	91.3868
55	Youlixiang	Malus × domestica Borkh.	Cultivars	Unkown	CRA003964	29293090	4229504978	6.76882	96.1477	93.6136
56	Red Delicious(Holland)	Malus × domestica Borkh.	Cultivars	Holland	CRA003964	30377734	4362630730	6.98187	98.6626	92.7237
58	Kangbingjinguan 51	Malus × domestica Borkh.	Cultivars	China	CRA003964	26447956	3794322260	6.07236	98.689	95.0397
59	k12	Malus × domestica Borkh.	Cultivars	Korea	CRA003964	30437960	4364691540	6.98517	98.8385	94.0234
60	Changhong	Malus × domestica Borkh.	Cultivars	China	CRA003964	24008220	3478349696	5.56668	98.8658	91.225
61	Yanfu 1	Malus × domestica Borkh.	Cultivars	China	CRA003964	27324616	3901453399	6.24381	98.6266	92.4439
62	Xingcheng 9-23	Malus × domestica Borkh.	Cultivars	Unkown	CRA003964	24212080	3469303177	5.55221	98.4585	90.5806
63	Ⅰ11-2	Malus × domestica Borkh.	Cultivars	China	CRA003964	26897478	3911053899	6.25918	98.7956	91.5682
64	Gaoqiu	Malus × domestica Borkh.	Cultivars	Unkown	CRA003964	33760856	4835164577	7.7381	99.0169	94.8392
65	Weixi	Malus × domestica Borkh.	Cultivars	Japan	CRA003964	24080914	3493777163	5.59137	97.8885	91.2481
67	Top Red Delicious	Malus × domestica Borkh.	Cultivars	USA	CRA003964	33334172	4781794914	7.65269	98.8255	93.4142
69	Cogswell	Malus × domestica Borkh.	Cultivars	USA	CRA003964	29888664	4285754424	6.85884	98.0564	92.6633
70	Akin	Malus × domestica Borkh.	Cultivars	USA	CRA003964	23891432	3472836365	5.55786	98.8077	90.4884
72	Aozhou	Malus × domestica Borkh.	Cultivars	Japan	CRA003964	31427666	4507134396	7.21313	98.8598	93.5514
74	Yellow Spur	Malus × domestica Borkh.	Cultivars	USA	CRA003964	26526994	3779311126	6.04834	98.7118	91.5912
75	Rongguan	Malus × domestica Borkh.	Cultivars	USA	CRA003964	29731644	4254826523	6.80934	98.6976	92.2012
76	Huamei	Malus × domestica Borkh.	Cultivars	China	CRA003964	25004940	3575073379	5.72148	98.8406	93.8449
77	Riskin	Malus × domestica Borkh.	Cultivars	France	CRA003964	33053810	4732570544	7.57391	98.6025	93.6467
80	Royal	Malus × domestica Borkh.	Cultivars	Canada	CRA003964	35937140	5206023435	8.33162	98.7287	93.3722
81	Zhanxuan 16	Malus × domestica Borkh.	Cultivars	China	CRA003964	29298568	4190407500	6.70625	98.7628	92.0419
82	Stark Spur Supreme Red Delicious	Malus × domestica Borkh.	Cultivars	USA	CRA003964	26549712	3835469780	6.13821	98.7516	92.9689
83	Stark Gold Spur	Malus × domestica Borkh.	Cultivars	USA	CRA003964	33092982	4795457126	7.67456	98.7291	92.8691
84	Lambourne lord	Malus × domestica Borkh.	Cultivars	England	CRA003964	27458238	3935150185	6.29774	98.8667	93.6299
85	Dongchengguan 13	Malus × domestica Borkh.	Cultivars	China	CRA003964	33317596	4831260228	7.73186	98.0228	92.3555
86	Xingcheng 10-18	Malus × domestica Borkh.	Cultivars	Unkown	CRA003964	27806356	4021456099	6.43586	98.4818	92.5293
87	Cloden	Malus × domestica Borkh.	Cultivars	France	CRA003964	31575030	4579667087	7.32921	98.9027	94.7939
88	Zaosheng 16	Malus × domestica Borkh.	Cultivars	Japan	CRA003964	32081296	4649103056	7.44033	98.4421	94.0245
94	Xiongyue 2	Malus × domestica Borkh.	Cultivars	China	CRA003964	28415218	4112690739	6.58187	97.7895	91.9322
96	Sinano Gold	Malus × domestica Borkh.	Cultivars	Japan	CRA003964	31214374	4472421838	7.15758	98.5766	92.8051
101	Shuahong	Malus × domestica Borkh.	Cultivars	Unkown	CRA003964	27607952	3913430410	6.26298	98.6111	91.7844
102	Guoqing	Malus × domestica Borkh.	Cultivars	China	CRA003964	30000698	4337502565	6.94166	98.7435	93.2116
103	Dabinette	Malus × domestica Borkh.	Cultivars	England	CRA003964	25161864	3629469546	5.80853	98.6893	89.8242
105	Jinshiji	Malus × domestica Borkh.	Cultivars	China	CRA003964	34590960	4965034873	7.94595	98.9723	93.967
106	Szampion	Malus × domestica Borkh.	Cultivars	Poland	CRA003964	29444340	4254878546	6.80943	99.0381	93.9928
110	American summer pearmain	Malus × domestica Borkh.	Cultivars	USA	CRA003964	31405378	4559420620	7.29681	97.951	91.3905
112	Generos	Malus × domestica Borkh.	Cultivars	Poland	CRA003964	34242290	4978194454	7.96701	98.5602	93.3635
113	Chunxiang	Malus × domestica Borkh.	Cultivars	Japan	CRA003964	27596248	3946514200	6.31593	98.708	92.739
115	Hadibolaite	Malus × domestica Borkh.	Cultivars	USA	CRA003964	36346692	5277738065	8.44639	98.4986	93.7071
117	Red Spur Delicious	Malus × domestica Borkh.	Cultivars	USA	CRA003964	32582252	4713476103	7.54336	98.6833	91.7104
118	Qindao 1	Malus × domestica Borkh.	Cultivars	China	CRA003964	31951422	4601382488	7.36396	98.6332	93.929
119	Bianqiangzi 1	Malus × domestica Borkh.	Cultivars	China	CRA003964	29602850	4261284350	6.81968	98.6899	91.6714
120	Miyakiji	Malus × domestica Borkh.	Cultivars	Japan	CRA003964	24126290	3490166129	5.58559	98.7449	89.2618
121	Wellspur Delicious	Malus × domestica Borkh.	Cultivars	USA	CRA003964	40216488	5794921171	9.27408	98.3869	92.5524
125	Twenty Ounce	Malus × domestica Borkh.	Cultivars	USA	CRA003964	32785588	4772634736	7.63803	98.2336	93.1063
128	Bella Vista	Malus × domestica Borkh.	Cultivars	USA	CRA003964	25450356	3613343215	5.78272	98.2701	88.7146
131	Fang ming	Malus × domestica Borkh.	Cultivars	Japan	CRA003964	36216626	5257364587	8.41378	98.4187	94.5285
132	Qingguang	Malus × domestica Borkh.	Cultivars	China	CRA003964	27715366	4011284235	6.41958	97.7673	89.8584
133	Helasang	Malus × domestica Borkh.	Cultivars	Unkown	CRA003964	31565552	4568360658	7.31112	98.436	90.6338
134	Shiai	Malus × domestica Borkh.	Cultivars	China	CRA003964	37237826	5409159933	8.65672	97.6945	93.0981
135	Xingcheng 8-2	Malus × domestica Borkh.	Cultivars	Former Soviet	CRA003964	35203800	5091512274	8.14836	98.2723	94.1965
138	Orin	Malus × domestica Borkh.	Cultivars	Japan	CRA003964	23842850	3401195967	5.44321	98.4143	90.5453
139	Napoleon	Malus × domestica Borkh.	Cultivars	Former Soviet	CRA003964	31020202	4459096612	7.13625	98.3402	90.2085
142	Jinshiji	Malus × domestica Borkh.	Cultivars	Japan	CRA003964	24880252	3561854601	5.70032	98.1746	90.7502
143	Qihuyihao 1	Malus × domestica Borkh.	Cultivars	Japan	CRA003964	28186270	4077299090	6.52523	98.4258	89.9745
144	Yoshkee	Malus × domestica Borkh.	Cultivars	Canada	CRA003964	35739720	5186772537	8.30081	98.1687	92.9821
145	Lawver	Malus pumila	Wild relatives	USA	CRA003964	27229306	3892788314	6.22994	97.8109	88.9721
149	Delicious	Malus × domestica Borkh.	Cultivars	USA	CRA003964	33257820	4825423128	7.72251	98.7256	92.6065
150	Aiwq	Malus × domestica Borkh.	Cultivars	Poland	CRA003964	28102512	4065236454	6.50593	98.5049	91.3041
151	Melrose	Malus × domestica Borkh.	Cultivars	USA	CRA003964	25162786	3601880498	5.76438	98.1739	88.7637
153	Kangtunduanzhi	Malus × domestica Borkh.	Cultivars	China	CRA003964	26102120	3766699453	6.02815	98.7386	90.3486
154	Xinjiang 327	Malus × domestica Borkh.	Cultivars	China	CRA003964	31232460	4516790928	7.22859	98.1901	92.306
157	Fuqiu	Malus × domestica Borkh.	Cultivars	China	CRA003964	30206524	4340484822	6.94643	98.0261	89.6645
158	Honglu	Malus × domestica Borkh.	Cultivars	Korea	CRA003964	27642298	3988070614	6.38243	98.2732	90.0395
159	Red Delicious	Malus × domestica Borkh.	Cultivars	USA	CRA003964	25893432	3733711176	5.97536	98.417	89.9031
161	Xinjiangpingguo	Malus sieversii	Wild relatives	China	CRA003964	31243992	4531809980	7.25262	98.2502	87.7448
162	Weixishengming	Malus × domestica Borkh.	Cultivars	Japan	CRA003964	25557920	3699760812	5.92103	98.466	92.6888
163	Lvshuai	Malus × domestica Borkh.	Cultivars	China	CRA003964	24961002	3590984954	5.74694	98.2426	91.517
164	Yanga 1	Malus × domestica Borkh.	Cultivars	China	CRA003964	25430796	3649948209	5.84131	98.8337	92.9896
165	Lady	Malus × domestica Borkh.	Cultivars	France	CRA003964	23884392	3418402218	5.47074	98.8445	89.5181
166	Early red gala	Malus × domestica Borkh.	Cultivars	China	CRA003964	38922416	5655506788	9.05096	98.4755	93.3361
168	Xingcheng 25-0	Malus × domestica Borkh.	Cultivars	Unkown	CRA003964	28180020	4062429602	6.50143	98.1119	91.895
170	Xiangguo	Malus asiatica Nakai	Wild relatives	China	CRA003964	31848668	4611429864	7.38004	98.411	88.6751
172	Fuhong	Malus × domestica Borkh.	Cultivars	Unkown	CRA003964	25144262	3606240909	5.77136	98.6897	91.0634
173	Lobo	Malus × domestica Borkh.	Cultivars	Canada	CRA003964	37240324	5377170483	8.60552	97.6761	95.1754
174	Danxia	Malus × domestica Borkh.	Cultivars	China	CRA003964	38510480	5595262550	8.95455	98.7935	96.8349
178	Holly	Malus × domestica Borkh.	Cultivars	Unkown	CRA003964	32351330	4654508459	7.44899	98.488	92.3144
179	Jinyu	Malus × domestica Borkh.	Cultivars	China	CRA003964	21432948	3069615019	4.91255	98.3968	88.9411
180	Miguo	Malus × domestica Borkh.	Cultivars	China	CRA003964	30490630	4433686950	7.09559	98.7162	91.5633
181	White Pippin	Malus × domestica Borkh.	Cultivars	France	CRA003964	32491136	4747195968	7.59732	98.0319	91.0826
183	GS48	Malus × domestica Borkh.	Cultivars	New Zealand	CRA003964	29225140	4228127609	6.76661	98.1514	91.2191
184	Hongxue	Malus × domestica Borkh.	Cultivars	Unkown	CRA003964	41109070	5976898243	9.56531	98.2241	93.6061
185	Stark spur	Malus × domestica Borkh.	Cultivars	USA	CRA003964	36195600	5201569737	8.32449	98.5428	96.513
186	Zaohongxia	Malus × domestica Borkh.	Cultivars	Unkown	CRA003964	26976824	3883829316	6.21561	98.2626	92.1851
187	k10	Malus × domestica Borkh.	Cultivars	Korea	CRA003964	25098706	3645198099	5.8337	98.3002	92.2128
188	Beijing 0201	Malus × domestica Borkh.	Cultivars	China	CRA003964	28420292	4075745253	6.52274	98.7764	91.0578
189	Lijiangshandingzi	Malus rockii Rehder	Wild relatives	China	CRA003964	32716036	4688465535	7.50333	98.0365	91.9068
190	Megumi	Malus × domestica Borkh.	Cultivars	Japan	CRA003964	28079388	4019632762	6.43294	98.3385	91.9663
191	Judestar	Malus × domestica Borkh.	Cultivars	Unkown	CRA003964	36204328	5187592980	8.30212	98.1711	92.9947
192	60-22-16	Malus × domestica Borkh.	Cultivars	China	CRA003964	30330764	4343096543	6.95061	98.3123	92.8954
193	Qingsenzaosheng	Malus × domestica Borkh.	Cultivars	Japan	CRA003964	30391154	4410730505	7.05885	98.7262	93.5437
194	Hongxia	Malus × domestica Borkh.	Cultivars	Japan	CRA003964	36341084	5277614541	8.44619	98.626	93.2834
195	Judaine	Malus × domestica Borkh.	Cultivars	France	CRA003964	27514844	3995911791	6.39498	98.7702	92.5639
196	Norsan	Malus × domestica Borkh.	Cultivars	Canada	CRA003964	26782884	3883639448	6.2153	98.6748	92.023
197	Red Baron	Malus × domestica Borkh.	Cultivars	USA	CRA003964	35769514	5173034283	8.27882	98.6119	92.5873
198	Hongfushi TAC	Malus × domestica Borkh.	Cultivars	Japan	CRA003964	27894616	3983991509	6.3759	98.7134	93.1281
200	Qingsen 3	Malus × domestica Borkh.	Cultivars	Japan	CRA003964	29439412	4271458052	6.83596	98.4427	91.9359
203	Tianhongyu	Malus × domestica Borkh.	Cultivars	Japan	CRA003964	39114770	5652913316	9.04681	98.5723	93.9301
205	Fujin	Malus × domestica Borkh.	Cultivars	China	CRA003964	33323340	4825235882	7.72221	98.2492	93.1895
206	Yanhongmi	Malus × domestica Borkh.	Cultivars	China	CRA003964	41233270	5993036694	9.59114	98.8063	93.9526
207	Xingcheng 15-9	Malus pumila	Wild relatives	China	CRA003964	33756478	4887612921	7.82204	98.6628	91.6026
208	Rome Beauty	Malus × domestica Borkh.	Cultivars	USA	CRA003964	30469472	4406719280	7.05243	98.4473	92.4881
209	Huichaoduan	Malus × domestica Borkh.	Cultivars	Unkown	CRA003964	32271520	4683641719	7.49561	98.2023	93.4998
210	Qingguan	Malus × domestica Borkh.	Cultivars	China	CRA003964	32196154	4659583220	7.45711	98.7031	92.7101
213	Jieba	Malus × domestica Borkh.	Cultivars	Germany	CRA003964	27509012	3950563938	6.32241	97.388	90.4249
214	King David	Malus × domestica Borkh.	Cultivars	USA	CRA003964	35341660	5111798903	8.18082	98.6405	92.8229
215	Hahong	Malus × domestica Borkh.	Cultivars	Unkown	CRA003964	32661866	4712746167	7.54219	98.6143	92.6043
216	Meiguihong	Malus × domestica Borkh.	Cultivars	China	CRA003964	31704044	4588005004	7.34255	97.6041	92.4736
217	Hebeikangbingjinguan	Malus × domestica Borkh.	Cultivars	China	CRA003964	25492654	3662979677	5.86216	98.1159	93.2588
221	60-15-30	Malus × domestica Borkh.	Cultivars	China	CRA003964	30826940	4447848847	7.11825	98.4312	91.4798
223	Ingram	Malus × domestica Borkh.	Cultivars	USA	CRA003964	30160604	4367935650	6.99036	98.206	92.1785
224	Qiujin	Malus × domestica Borkh.	Cultivars	China	CRA003964	29939662	4339720802	6.94521	98.2815	93.1205
228	Qingsenduanzhi	Malus × domestica Borkh.	Cultivars	Japan	CRA003964	30362060	4331680051	6.93234	98.9044	94.4837
229	Jinguang	Malus × domestica Borkh.	Cultivars		CRA003964	32968404	4777035086	7.64507	98.3776	92.05
231	Onieffnin	Malus × domestica Borkh.	Cultivars	Poland	CRA003964	33351280	4795664907	7.67489	98.1925	92.1029
234	Longdonghaitang	Malus kansuensis (Batalin) Schneid.	Wild relatives	China	CRA003964	26130794	3788420933	6.06292	98.1519	83.4888
235	80-1-70-3	Malus × domestica Borkh.	Cultivars	China	CRA003964	36736892	5344261780	8.55285	98.5774	93.6771
236	Florina	Malus × domestica Borkh.	Cultivars	USA	CRA003964	29561064	4218036877	6.75046	99.0031	92.8243
237	Chicheng	Malus × domestica Borkh.	Cultivars	Japan	CRA003964	31653796	4552500967	7.28573	98.0996	92.0476
240	Weixisanye	Malus sieboldii	Wild relatives	China	CRA003964	26678958	3793219245	6.07059	97.4313	89.0222
241	Dongguang	Malus × domestica Borkh.	Cultivars	Japan	CRA003964	28917864	4119872430	6.59336	98.0907	94.1331
243	Xishuhaitang	Malus prattii	Cultivars	China	CRA003964	30485814	4413810512	7.06378	98.2346	90.3885
247	Xijinhaitang	Malus sikkimensis(Wenz.)Koehne ex Schneid	Wild relatives	China	CRA003964	27010608	3851318900	6.16358	98.2039	90.0084
249	Yesheng 0-7	Malus sylvestris	Wild relatives	America	CRA003964	26217594	3793709838	6.07138	98.6621	90.6454
250	Zhaaishandingzi	Malus baccata Borkh.	Wild relatives	China	CRA003964	26842980	3903929972	6.24777	97.3951	79.1635
251	Maoshandingzi	Malus baccata Borkh.	Wild relatives	China	CRA003964	25988012	3698576557	5.91913	98.7441	76.6775
252	Hongsanye	Malus sieboldii	Wild relatives	China	CRA003964	28922824	4143729370	6.63154	98.1648	83.216
253	Xinye 14	M.sikkimensis	Wild relatives	China	CRA003964	37540064	5430303202	8.69055	97.6504	91.9612
254	Kuihua	Malus × domestica Borkh.	Cultivars	China	CRA003964	25279836	3653311947	5.84669	96.3128	90.7607
255	Guldborg	Malus × domestica Borkh.	Cultivars	Denmark	CRA003964	25167820	3638824953	5.82351	98.323	89.6424
257	Hongkui	Malus × domestica Borkh.	Cultivars	Former Soviet	CRA003964	25513262	3671578883	5.87592	97.9046	89.5823
258	Haitanghua	Malus spectabilis(Ait.) Borkh.	Wild relatives	China	CRA003964	26503326	3775141325	6.04166	97.8744	88.7693
262	Chuxiao	Malus × domestica Borkh.	Cultivars	Former Soviet	CRA003964	31975404	4635242186	7.41815	98.2402	91.6242
263	Jerseymac	Malus × domestica Borkh.	Cultivars	USA	CRA003964	22644420	3233774697	5.17527	99.0254	88.9531
265	Xingcheng 21-23	Malus × domestica Borkh.	Cultivars	Unkown	CRA003964	28096060	4071884504	6.51657	98.5883	93.1116
268	Xingcheng 8-8	Malus × domestica Borkh.	Cultivars	Unkown	CRA003964	27290338	3926100261	6.28326	98.3392	91.54
276	King of Pippin	Malus × domestica Borkh.	Cultivars	England	CRA003964	31830544	4620324783	7.39428	97.8426	93.0342
279	Xingcheng 17-10	Malus × domestica Borkh.	Cultivars	Unkown	CRA003964	33197166	4820249271	7.71423	97.6499	95.1819
280	Xingcheng 23-1	Malus × domestica Borkh.	Cultivars	Unkown	CRA003964	29698890	4308335260	6.89498	95.9475	92.506
284	Early Ortley	Malus × domestica Borkh.	Cultivars	Unkown	CRA003964	33101212	4804008163	7.68824	97.8829	94.0778
286	Meixiang	Malus × domestica Borkh.	Cultivars	Japan	CRA003964	34367352	4969844393	7.95364	98.7746	92.6933
288	Fuga	Malus × domestica Borkh.	Cultivars	Unkown	CRA003964	30760904	4431936713	7.09279	98.5121	91.938
289	Xingcheng 23-10	Malus × domestica Borkh.	Cultivars	Unkown	CRA003964	35578838	5158069157	8.25487	98.3315	93.0862
291	Qihuyihao	Malus × domestica Borkh.	Cultivars	Japan	CRA003964	36995608	5355444157	8.57075	99.1139	91.6918
298	Early Harvest	Malus × domestica Borkh.	Cultivars	USA	CRA003964	31006724	4496230764	7.19568	99.004	93.4789
304	Xingcheng 24-16	Malus × domestica Borkh.	Cultivars	Unkown	CRA003964	22858938	3295597070	5.27421	98.7275	86.5242
312	Stark Spur Ultra Red Delicious 1	Malus × domestica Borkh.	Cultivars	USA	CRA003964	25661068	3675471949	5.88215	98.7484	86.045
314	Ⅰ11-2	Malus × domestica Borkh.	Cultivars	China	CRA003964	24562194	3509854034	5.6171	98.8752	85.8041
315	Stark Spur Ultra Red Delicious 2	Malus × domestica Borkh.	Cultivars	USA	CRA003964	22437824	3182168108	5.09268	98.9828	90.8056
316	Ozark Gold	Malus × domestica Borkh.	Cultivars	USA	CRA003964	30519268	4351869816	6.96465	98.9477	92.1126
317	Kogetsu	Malus × domestica Borkh.	Cultivars	Japan	CRA003964	27945826	3989156995	6.38417	99.0265	91.3997
318	1465	Malus × domestica Borkh.	Cultivars	China	CRA003964	26162542	3789199725	6.06416	98.367	91.6533
320	Xingcheng 4-20	Malus × domestica Borkh.	Cultivars	Unkown	CRA003964	26408372	3768119892	6.03043	98.8589	92.5637
323	Hongao	Malus × domestica Borkh.	Cultivars	New Zealand	CRA003964	33838154	4896191305	7.83577	98.7967	94.2606
325	Qianhetiguoguang	Malus × domestica Borkh.	Cultivars	China	CRA003964	22601528	3214686890	5.14472	98.85	91.5128
328	Ⅱ10-15	Malus × domestica Borkh.	Cultivars	China	CRA003964	27265126	3940877737	6.3069	98.3233	91.7435
330	Pigeon	Malus × domestica Borkh.	Cultivars	France	CRA003964	26923454	3828724153	6.12742	98.9058	92.1035
331	Qunfu 1	Malus × domestica Borkh.	Cultivars	Japan	CRA003964	28525690	4095234538	6.55393	98.8295	91.291
333	Zhaiteng 2	Malus × domestica Borkh.	Cultivars	Unkown	CRA003964	25642324	3706703413	5.93214	98.4339	92.8183
334	Bantianjinqing	Malus × domestica Borkh.	Cultivars	Japan	CRA003964	26436122	3786475530	6.0598	98.6484	91.2573
335	Ningguan	Malus × domestica Borkh.	Cultivars	China	CRA003964	28876700	4155862696	6.65096	98.8291	93.1676
336	Alps Otome	Malus × domestica Borkh.	Cultivars	Japan	CRA003964	29126834	4219621780	6.753	98.4654	92.2005
339	Jonared	Malus × domestica Borkh.	Cultivars	USA	CRA003964	27412374	3933556612	6.29519	98.8997	91.285
341	22273	Malus × domestica Borkh.	Cultivars	China	CRA003964	23884860	3458828397	5.53544	98.8259	91.5953
342	Xingcheng 14-10	Malus × domestica Borkh.	Cultivars	Japan	CRA003964	27441254	3931042942	6.29117	97.8843	91.4266
345	Shengli	Malus × domestica Borkh.	Cultivars	China	CRA003964	28924476	4148192692	6.63869	98.7922	92.8709
346	Spartan	Malus × domestica Borkh.	Cultivars	Canada	CRA003964	26964908	3863320107	6.18278	98.4074	90.425
347	Xishan 1	Malus × domestica Borkh.	Cultivars	China	CRA003964	33699960	4818189361	7.71094	99.0166	92.3696
351	Stonetosh	Malus × domestica Borkh.	Cultivars	Canada	CRA003964	30331584	4352284862	6.96531	98.8755	91.1019
352	Changye 1	Malus × domestica Borkh.	Cultivars	Japan	CRA003964	27617272	3981313950	6.37162	92.9969	89.5341
353	N2	Malus × domestica Borkh.	Cultivars	Japan	CRA003964	34682976	5036962966	8.06106	98.7617	92.7507
354	Xiaguang	Malus × domestica Borkh.	Cultivars	Japan	CRA003964	27653020	4019706248	6.43306	98.3175	90.1566
357	Jincui	Malus × domestica Borkh.	Cultivars	Unkown	CRA003964	30191648	4340216802	6.946	98.445	91.885
358	Bianqiangzi 2	Malus × domestica Borkh.	Cultivars	China	CRA003964	30612186	4422440420	7.07759	98.7883	91.7441
359	Aisiaihong 2	Malus × domestica Borkh.	Cultivars	USA	CRA003964	31486766	4546100091	7.27549	98.3272	92.4283
360	Pioneer	Malus × domestica Borkh.	Cultivars	Former Soviet	CRA003964	34437358	4949229941	7.92065	98.3016	92.6507
361	Pinova	Malus × domestica Borkh.	Cultivars	Germany	CRA003964	26614682	3816732059	6.10822	98.4918	92.9861
362	Wuxiujinguan	Malus × domestica Borkh.	Cultivars	USA	CRA003964	31569470	4574904389	7.32159	98.4374	95.5631
363	Pacific Rose	Malus × domestica Borkh.	Cultivars	New Zealand	CRA003964	30939610	4439044460	7.10416	98.4026	94.3394
365	Aisiaihong	Malus × domestica Borkh.	Cultivars	Unkown	CRA003964	27844728	4044270621	6.47237	98.5347	90.2828
367	Yellow Newtown Pippin	Malus × domestica Borkh.	Cultivars	USA	CRA003964	33149068	4819124978	7.71243	98.1478	91.9919
368	Jie 15	Malus × domestica Borkh.	Cultivars	Czekh	CRA003964	29117846	4213284574	6.74286	98.6823	91.6749
369	Jinhong	Malus × domestica Borkh.	Cultivars	China	CRA003964	33612186	4812649307	7.70207	98.6578	93.5821
370	Zaocuilv	Malus × domestica Borkh.	Cultivars	China	CRA003964	34488566	4988198927	7.98302	98.905	93.1919
371	Antalue	Malus × domestica Borkh.	Cultivars	Germany	CRA003964	27393938	3958757732	6.33552	95.0743	91.0261
372	Dailv	Malus × domestica Borkh.	Cultivars	China	CRA003964	25908086	3756052185	6.01111	98.9303	91.8816
374	Meinong	Malus × domestica Borkh.	Cultivars	France	CRA003964	30531294	4376368965	7.00386	98.6606	91.5877
375	Magu	Malus × domestica Borkh.	Cultivars	Unkown	CRA003964	37722168	5458625937	8.73588	97.7536	93.9914
376	Debaohantang	Malus prunifolia (Willd.) Borkh.	Wild relatives	China	CRA003964	30179438	4383513697	7.01529	96.9349	90.6491
378	Qiufu 39	Malus × domestica Borkh.	Cultivars	Japan	CRA003964	26979248	3890417349	6.22615	98.3389	92.6905
379	Donghongguo	Malus spectabilis(Ait.) Borkh.	Wild relatives	China	CRA003964	26159052	3779534455	6.04869	98.8844	90.9349
380	Ⅱ8-19	Malus × domestica Borkh.	Cultivars	China	CRA003964	26265178	3768839969	6.03158	98.1739	91.5294
383	Chuisihaitang	Malus Halliana Koehne	Wild relatives	China	CRA003964	32365848	4693079359	7.51071	98.6944	90.8163
385	Heiyushandingzi	Malus baccata Borkh.	Wild relatives	China	CRA003964	25901364	3753634348	6.00724	97.9025	80.5134
389	Bianyehaitang	Malus toringoides (Rehd.) Hughes	Wild relatives	China	CRA003964	30758774	4440967908	7.10724	97.2664	85.1675
390	Ruby	Malus × domestica Borkh.	Cultivars	USA	CRA003964	28135748	4069306419	6.51244	97.237	91.9102
391	Linzhihaitang	Malus sikkimensis(Wenzig.)Koehne	Wild relatives	China	CRA003964	27803930	3987872370	6.38211	96.5954	88.027
392	Zaotaideman	Malus × domestica Borkh.	Cultivars	England	CRA003964	21857748	3121886515	4.99621	98.896	75.7928
393	Chujingqing	Malus × domestica Borkh.	Cultivars	Unkown	CRA003964	22281734	3170239402	5.07359	99.0754	87.6878
394	Daihong	Malus × domestica Borkh.	Cultivars	China	CRA003964	36651714	5306735595	8.4928	98.339	93.3643
395	Liberty	Malus × domestica Borkh.	Cultivars	Unkown	CRA003964	28224684	4094563590	6.55286	98.6895	92.0614
396	Qingxiang	Malus × domestica Borkh.	Cultivars	China	CRA003964	35165266	5090430367	8.14663	98.9285	93.999
397	Jiabukajinguan	Malus × domestica Borkh.	Cultivars	USA	CRA003964	30999774	4504544116	7.20899	98.826	95.5594
398	Zhongxing	Malus × domestica Borkh.	Cultivars	Japan	CRA003964	24694992	3570695800	5.71447	98.3794	89.5309
400	Ningmenghaitang	Malus prunifolia(willd.)Borkh	Wild relatives	China	CRA003964	27158074	3924025810	6.27994	97.8875	88.2349
401	Xingcheng 3-19	Malus × domestica Borkh.	Cultivars	Unkown	CRA003964	30885910	4480639578	7.17073	98.6789	94.6334
402	Rariean	Malus × domestica Borkh.	Cultivars	USA	CRA003964	31444488	4553868760	7.28792	98.483	91.6564
403	Sichuanbianye	Malus toringoides	Wild relatives	China	CRA003964	24347106	3473716115	5.55927	98.3836	81.0685
406	Senmalan	Malus × domestica Borkh.	Cultivars	Unkown	CRA003964	26835232	3880780182	6.21073	98.1557	91.2867
408	Shalatuoni	Malus × domestica Borkh.	Cultivars	Former Soviet	CRA003964	32593730	4714149696	7.54443	96.9721	92.4393
410	Xifuhaitang	Malus micromalus Makino	Cultivars	China	CRA003964	26568330	3850985996	6.16304	98.2214	87.6602
411	Macoun	Malus × domestica Borkh.	Cultivars	USA	CRA003964	25515794	3700283053	5.92186	96.5311	90.641
412	Xinjiang 7	Malus sieversii	Wild relatives	China	CRA003964	22144126	3179735339	5.08879	98.4461	82.6607
414	Fushuai	Malus × domestica Borkh.	Cultivars	China	CRA003964	30546958	4418203521	7.07081	98.6634	92.7824
415	Shandingzi	Malus baccata Borkh.	Wild relatives	China	CRA003964	25598140	3677753026	5.8858	98.326	79.5883
417	Shajinhaitang	Malus Sargentii	Wild relatives	China	CRA003964	29155076	4221507275	6.75602	98.6586	84.733
419	Xiaojinbianye	Malus toringoides	Wild relatives	China	CRA003964	31355328	4532640930	7.25395	97.2306	82.7015
421	Wushanbianye	Malus toringoides (Rehd.) Hughes	Wild relatives	China	CRA003964	33910736	4886907477	7.82091	97.4358	83.5997
422	Lushihubeihaitang	Malus hupehensis(Pamp.) Rehd.	Wild relatives	China	CRA003964	22455112	3210295998	5.1377	97.9995	78.8139
423	Bingzi	Malus asiatica var.rinki (koidz.) Asami	Wild relatives	China	CRA003964	27322992	3930446952	6.29021	97.4228	87.107
424	Zhaojueshandingzi	Malus zhaojaoensis	Wild relatives	China	CRA003964	28157814	4082473991	6.53351	97.2027	79.0038
425	Duohuahaitang	Malus floribunda	Wild relatives	China	CRA003964	28996832	4158556114	6.65527	95.2768	85.0912
426	Smith Cider	Malus × domestica Borkh.	Cultivars	USA	CRA003964	28400706	4119831085	6.5933	98.2327	91.3733
431	Houjiadianduanhongxin	Malus × domestica Borkh.	Cultivars	China	CRA003964	25188430	3651719473	5.84414	98.9224	92.0242
433	Red Gold	Malus × domestica Borkh.	Cultivars	China	CRA003964	33607568	4876625015	7.80446	98.7669	91.1217
435	Freyberg	Malus × domestica Borkh.	Cultivars	New Zealand	CRA003964	24277348	3517867214	5.62993	98.4161	93.3556
438	Xingcheng 19-2	Malus × domestica Borkh.	Cultivars	Unkown	CRA003964	24380432	3535568497	5.65826	97.1806	90.8728
442	Xingcheng 21-16	Malus × domestica Borkh.	Cultivars	Unkown	CRA003964	26760680	3880864599	6.21086	96.7345	90.936
444	Xingcheng-U1	Malus × domestica Borkh.	Cultivars	Unkown	CRA003964	28760766	4161826034	6.66051	98.9089	94.0131
445	Xinjiang 5	Malus sieversii	Wild relatives	China	CRA003964	27866224	4039151000	6.46418	98.6015	89.8198
458	Аитоновка 600T	Malus × domestica Borkh.	Cultivars	Former Soviet	CRA003964	25034738	3565022221	5.70539	98.8683	89.161
459	Budai Domokos	Malus × domestica Borkh.	Cultivars	Canada	CRA003964	26464280	3787617165	6.06163	99.047	91.3017
483	Drumbo	Malus × domestica Borkh.	Cultivars	Canada	CRA003964	25690590	3718604414	5.95118	98.5845	91.867
499	Qiufu 1	Malus × domestica Borkh.	Cultivars	Japan	CRA003964	27718958	3978651315	6.36736	98.7484	92.7768
500	Fengyan	Malus × domestica Borkh.	Cultivars	USA	CRA003964	23224968	3321829507	5.31619	98.5446	88.2042
501	Ganhongyu	Malus × domestica Borkh.	Cultivars	China	CRA003964	24799062	3543696998	5.67126	98.6745	90.4534
502	Shengfang 3a	Malus × domestica Borkh.	Cultivars	Japan	CRA003964	23044860	3290068113	5.26536	98.717	89.5451
503	Shengfangfu 1	Malus × domestica Borkh.	Cultivars	Japan	CRA003964	26595338	3796314932	6.07555	98.4852	92.5537
505	Cox's orange pippin	Malus × domestica Borkh.	Cultivars	England	CRA003964	24343218	3485660985	5.57838	98.7216	89.8711
506	Xiangguoguang	Malus × domestica Borkh.	Cultivars	China	CRA003964	32052536	4606420875	7.37203	98.8394	93.8651
507	Shizishan 2	Malus × domestica Borkh.	Cultivars	China	CRA003964	31226626	4474369620	7.16069	98.8634	93.6876
508	22211	Malus × domestica Borkh.	Cultivars	China	CRA003964	29030884	4165418657	6.66626	98.5967	92.062
509	Xingcheng 17-20	Malus × domestica Borkh.	Cultivars	Unkown	CRA003964	29214140	4188228052	6.70276	98.4004	91.254
510	52-6-7	Malus × domestica Borkh.	Cultivars	China	CRA003964	27670108	3986217658	6.37947	98.4275	93.5828
511	Himekami	Malus × domestica Borkh.	Cultivars	Japan	CRA003964	32792904	4703119332	7.52678	98.9404	92.4621
512	Ningguang	Malus × domestica Borkh.	Cultivars	China	CRA003964	27162696	3921640146	6.27612	98.1564	90.9325
513	Florina-2	Malus × domestica Borkh.	Cultivars	Unkown	CRA003964	28920596	4175941286	6.6831	98.4621	92.7341
515	Cuihong	Malus × domestica Borkh.	Cultivars	China	CRA003964	29969616	4311478223	6.90001	98.8961	91.3629
516	Qiufu 5	Malus × domestica Borkh.	Cultivars	Japan	CRA003964	30824008	4431664407	7.09235	98.3238	93.7138
518	Ruby Red	Malus × domestica Borkh.	Cultivars	USA	CRA003964	31745618	4594756878	7.35336	96.9487	93.0252
519	Bensuotehao	Malus × domestica Borkh.	Cultivars	China	CRA003964	32573506	4686841407	7.50073	98.9768	94.7358
521	Early McIntosh	Malus × domestica Borkh.	Cultivars	USA	CRA003964	31820516	4566375429	7.30794	98.709	92.1934
522	Jinyang	Malus × domestica Borkh.	Cultivars	China	CRA003964	27424946	3975741703	6.3627	98.5476	89.75
524	Tsugaru	Malus × domestica Borkh.	Cultivars	Japan	CRA003964	27712848	3961608291	6.34008	96.1004	91.9306
525	Hongxijinqing	Malus × domestica Borkh.	Cultivars	Japan	CRA003964	29578536	4243201330	6.79074	98.7515	93.5577
527	Melba	Malus × domestica Borkh.	Cultivars	Canada	CRA003964	29658100	4247451797	6.79754	98.8877	91.8934
528	Huashuai 1	Malus × domestica Borkh.	Cultivars	China	CRA003964	30114934	4319518908	6.91287	98.5924	91.7457
531	Zhongqiu	Malus × domestica Borkh.	Cultivars	China	CRA003964	29562206	4273030890	6.83848	98.5844	92.0237
533	Pingzhiguoguang	Malus × domestica Borkh.	Cultivars	China	CRA003964	33734958	4837703495	7.74217	98.2262	91.8311
534	Jinguang	Malus × domestica Borkh.	Cultivars	China	CRA003964	28684262	4163126821	6.66259	98.6962	92.5838
537	Patten	Malus × domestica Borkh.	Cultivars	USA	CRA003964	33396330	4798280837	7.67908	98.1287	91.6566
539	Honey Gold	Malus × domestica Borkh.	Cultivars	USA	CRA003964	41193322	5930325302	9.49078	98.7456	94.6183
541	Red Golden Gala	Malus × domestica Borkh.	Cultivars	New Zealand	CRA003964	28451432	4121748589	6.59637	98.6442	91.6373
542	Zhanxuan 14	Malus × domestica Borkh.	Cultivars	China	CRA003964	25784512	3727598876	5.96558	98.596	90.5656
543	Xingping	Malus × domestica Borkh.	Cultivars	China	CRA003964	26711502	3873596352	6.19923	98.7193	92.2122
546	Scarlet Spur	Malus × domestica Borkh.	Cultivars	USA	CRA003964	27606194	3977997015	6.36631	97.4986	90.9945
549	Pingyitiancha	Malus hupehensis(Pamp.) Rehd.var pingyiensis	Wild relatives	China	CRA003964	31805492	4600807528	7.36304	98.1936	84.316
552	Sharp Red	Malus × domestica Borkh.	Cultivars	USA	CRA003964	27107276	3931789915	6.29236	98.4805	92.2123
559	Xingcheng 16-20	Malus × domestica Borkh.	Cultivars	Unkown	CRA003964	23756632	3441953056	5.50844	97.9187	93.2049
560	Xingcheng 15-13	Malus × domestica Borkh.	Cultivars	Unkown	CRA003964	26971134	3912619533	6.26168	97.8886	92.1887
563	Norand	Malus × domestica Borkh.	Cultivars	Canada	CRA003964	26628822	3859864980	6.17725	98.7509	92.2773
565	Chuizhiguoguang	Malus × domestica Borkh.	Cultivars	China	CRA003964	30182218	4325620823	6.92264	98.7878	92.6957
566	Xiushuiguoguang	Malus × domestica Borkh.	Cultivars	China	CRA003964	27621074	3964658571	6.34496	98.6017	91.3483
567	Chiefeain	Malus × domestica Borkh.	Cultivars	USA	CRA003964	23049958	3338947278	5.34359	99.0762	90.7139
569	Xingcheng 18-10	Malus × domestica Borkh.	Cultivars	Unkown	CRA003964	26814540	3849097212	6.16002	99.0699	92.9586
570	Starkjambo	Malus × domestica Borkh.	Cultivars	Unkown	CRA003964	25498782	3650385984	5.84201	98.6603	90.7153
571	I12-10	Malus × domestica Borkh.	Cultivars	China	CRA003964	27238168	3950357616	6.32208	98.7	91.9
572	Xinguoguang	Malus × domestica Borkh.	Cultivars	China	CRA003964	27251690	3917100301	6.26885	98.7421	91.1168
576	Hongjin	Malus × domestica Borkh.	Cultivars	Unkown	CRA003964	32312740	4617824815	7.39028	98.6354	93.0911
577	Nagafu 7	Malus × domestica Borkh.	Cultivars	Japan	CRA003964	28617062	4105975358	6.57112	98.8119	92.0904
578	Judeline	Malus × domestica Borkh.	Cultivars	France	CRA003964	24272502	3510952796	5.61886	98.7066	93.6149
579	Xinlimei	Malus × domestica Borkh.	Cultivars	European	CRA003964	28373960	4055649986	6.49058	98.7922	93.556
581	Meltosh	Malus × domestica Borkh.	Cultivars	Canada	CRA003964	29525266	4212981738	6.74237	98.7154	92.6343
601	Yesheng 0-11	M.coronaria	Wild relatives	China	CRA003964	29069026	4183892096	6.69582	98.3178	88.3611
604	Yesheng 4-10	Malus asiatica Nakai	Wild relatives	China	CRA003964	36018310	5225104762	8.36216	98.3738	90.0636
606	Yesheng 0-10	Malus sieversii	Wild relatives	China	CRA003964	32689194	4736764890	7.58063	98.6234	89.0289
607	Oregon Spur 9	Malus × domestica Borkh.	Cultivars	Former Soviet	CRA003964	29137246	4232827127	6.77413	96.9659	88.2119
608	Yesheng 0-9	Malus sylvestris	Wild relatives	China	CRA003964	29752796	4301127411	6.88344	98.4371	89.3413
610	Zhumeihaitang	Malus zumi(Mats.)Rehd	Wild relatives	China	CRA003964	29879204	4332269294	6.93328	98.5754	86.746
621	Geneva Early	Malus × domestica Borkh.	Cultivars	USA	CRA003964	22972084	3326119686	5.32306	98.7617	89.8389
623	Maigold	Malus × domestica Borkh.	Cultivars	Switzerland	CRA003964	24587946	3560735189	5.69853	98.53	92.6225
624	Daguoshandingzi	Malus baccata	Wild relatives	China	CRA003964	40898478	5914545231	9.46552	98.3964	92.8719
s008	A25_W_Russia	Malus baccata	Wild relatives	Russia	SRP075497	115484222	11636507050	18.6228	95.73	94.3
s041	balenghaitang2A	Malus x robusta	Wild relatives	China	SRP075497	54125136	8104343764	12.97	98.53	91.19
s115	A35_S_Kazakhstan	Malus sieversii	Wild relatives	Kazakhstan	SRP075497	113506642	10205183035	16.3322	97.1224	92.2124
s118	A38_S_Kazakhstan	Malus sieversii	Wild relatives	Kazakhstan	SRP075497	128676606	11570597416	18.5174	96.8907	93.8286
s121	A41_S_Kazakhstan	Malus sieversii	Wild relatives	Kazakhstan	SRP075497	125683296	11302292091	18.088	96.954	94.3383
s123	A43_S_Kazakhstan	Malus sieversii	Wild relatives	Kazakhstan	SRP075497	116944622	10516324395	16.8301	96.8866	93.3974
s125	A45_S_Kazakhstan	Malus sieversii	Wild relatives	Kazakhstan	SRP075497	112498850	13462670342	21.5454	97.2	93.49
s201	A50_St_USA	Malus sylvestris	Wild relatives	USA	SRP075497	115507778	10386206156	16.6219	97.4277	95.0544
s202	A51_St_Germany	Malus sylvestris	Wild relatives	Germany	SRP075497	106318802	9559673527	15.2991	97.0489	93.0531
s204	A53_St_Germany	Malus sylvestris	Wild relatives	Germany	SRP075497	110797562	9963438879	15.9453	96.9753	93.7739
s205	A54_St_Germany	Malus sylvestris	Wild relatives	Germany	SRP075497	110486466	9935810575	15.9011	97.5135	93.897
s206	A55_St_Yugoslavia	Malus sylvestris	Wild relatives	Yugoslavia	SRP075497	112054194	10076395886	16.1261	97.5905	93.8895
s207	A56_St_UK	Malus sylvestris	Wild relatives	UK	SRP075497	126046498	11333872000	18.1385	97.3695	94.1336
s208	A57_St_Yugoslavia	Malus sylvestris	Wild relatives	Yugoslavia	SRP075497	124243078	11171121745	17.878	96.1336	95.6655
s209	A58_St_Norway	Malus sylvestris	Wild relatives	Norway	SRP075497	100965244	9078223507	14.5286	96.9415	95.335
s210	A59_St_Russia	Malus sylvestris	Wild relatives	Russia	SRP075497	120839858	10866121352	17.3899	97.0623	93.9547

## Sheet: Table S2
Table S2. Summary of CNV events in different accessions.
Sample number	Total Number	Total Length (bp)	Deletion Number	Deletion Length (bp)	Duplication Number	Duplication Length (bp)
1	2105	10084890	1960	8746378	145	1338512
3	3264	15604525	3041	13484915	223	2119610
4	2273	10578667	2123	9553595	150	1025072
5	3009	14217239	2803	12372209	206	1845030
6	2849	13053994	2671	11651771	178	1402223
7	2297	11611571	2122	9860146	175	1751425
8	1011	4938092	912	4314323	99	623769
10	2441	12075831	2277	10778282	164	1297549
13	2311	10547458	2130	9144738	181	1402720
14	2985	14392089	2771	12710745	214	1681344
15	2962	14110319	2705	12296916	257	1813403
18	1891	9439566	1749	8071776	142	1367790
19	1993	10233149	1832	8582796	161	1650353
20	2272	11242207	2082	9496035	190	1746172
22	3089	14750297	2836	12660169	253	2090128
24	2097	10085946	1948	8948535	149	1137411
25	2622	12940191	2448	11163164	174	1777027
26	1856	9270174	1710	7880407	146	1389767
28	2295	11736122	2107	10409709	188	1326413
29	1915	10023482	1766	8317843	149	1705639
30	2602	12966281	2397	10504884	205	2461397
31	2502	12329108	2303	10493732	199	1835376
33	2122	10412397	1967	9205486	155	1206911
34	3464	16433784	3240	13847877	224	2585907
35	2191	10023673	2016	8791665	175	1232008
36	1984	10121430	1838	8960005	146	1161425
39	2498	13271103	2290	11540985	208	1730118
40	2230	10831722	2056	9540694	174	1291028
41	2855	13703570	2649	11559659	206	2143911
43	3844	18259778	3560	15642269	284	2617509
45	1266	6148037	1171	5247341	95	900696
47	2137	9938426	1979	8697163	158	1241263
48	2568	12122311	2393	10988396	175	1133915
49	2747	13774860	2563	12113292	184	1661568
50	1714	8266966	1588	6915455	126	1351511
51	2874	13728345	2683	12326367	191	1401978
52	2217	11403649	2053	9985774	164	1417875
53	1783	9472432	1629	7775986	154	1696446
54	2456	12434343	2246	10247962	210	2186381
55	1632	7647438	1520	6930216	112	717222
56	2942	14171325	2737	12437031	205	1734294
58	910	4847418	807	3972551	103	874867
59	2646	13031619	2453	11476668	193	1554951
60	1574	8560984	1445	7064392	129	1496592
61	2585	12122040	2406	10507300	179	1614740
62	2422	11442209	2261	10296567	161	1145642
63	2299	11245659	2146	10158488	153	1087171
64	2865	13348397	2661	11644652	204	1703745
65	1517	7606673	1395	6595291	122	1011382
67	3519	16350661	3290	14537962	229	1812699
69	3172	15574295	2968	12977650	204	2596645
70	2365	10811682	2208	9666444	157	1145238
72	2488	11536636	2302	9988090	186	1548546
74	2414	11682560	2258	9619228	156	2063332
75	3294	15727518	3047	13085700	247	2641818
76	1568	8123782	1459	7078055	109	1045727
77	3582	16506550	3355	14651736	227	1854814
80	3736	17817875	3485	15611438	251	2206437
81	2783	13478360	2597	11551396	186	1926964
82	1329	6593152	1230	5782935	99	810217
83	3333	15421897	3112	13316198	221	2105699
84	2016	10139110	1844	8651819	172	1487291
85	3028	14765876	2824	12629358	204	2136518
86	1607	8373068	1472	6856535	135	1516533
87	1836	8358496	1691	7559233	145	799263
88	2360	11474674	2185	9993195	175	1481479
94	2593	12178490	2398	10538666	195	1639824
96	3313	15913274	3091	14025723	222	1887551
101	2853	13297036	2658	11485263	195	1811773
102	2152	11333554	1987	9783083	165	1550471
103	1858	9458600	1706	8020887	152	1437713
105	3520	16091163	3299	14060955	221	2030208
106	1757	8493728	1626	7364688	131	1129040
110	2622	13224238	2393	10996631	229	2227607
112	3283	16499531	3043	14840865	240	1658666
113	2723	13405136	2551	11755127	172	1650009
115	3557	16693873	3310	15014609	247	1679264
117	2861	14121041	2626	12006708	235	2114333
118	1794	9025133	1644	7636290	150	1388843
119	2478	11584817	2294	10087987	184	1496830
120	1774	8989816	1657	7648812	117	1341004
121	3020	14109428	2792	12018241	228	2091187
125	2781	14411539	2560	12573679	221	1837860
128	2074	10107521	1920	8913944	154	1193577
131	2058	9861927	1906	9007775	152	854152
132	2145	10509486	1992	8839727	153	1669759
133	2716	14056632	2513	11840152	203	2216480
134	3576	17951490	3336	16139874	240	1811616
135	2289	10250412	2136	9187096	153	1063316
138	2320	11316075	2151	9751202	169	1564873
139	1934	9793533	1777	7793922	157	1999611
142	1166	6211442	1067	5067868	99	1143574
143	1932	9945371	1776	8422619	156	1522752
144	3644	19659482	3355	16195943	289	3463539
145	2601	13066881	2372	11016206	229	2050675
149	3042	14580833	2802	12409357	240	2171476
150	2621	12464106	2439	10780075	182	1684031
151	1698	8120307	1552	6778478	146	1341829
153	1991	10335908	1831	9032448	160	1303460
154	2749	13241431	2584	11862549	165	1378882
157	1839	9402456	1690	7796339	149	1606117
158	2300	11091911	2130	9666530	170	1425381
159	1919	9558734	1755	8233552	164	1325182
161	3154	15262897	2913	13074395	241	2188502
162	2036	9936963	1897	8669570	139	1267393
163	2396	12791280	2214	10820132	182	1971148
164	1480	7835975	1364	6449325	116	1386650
165	2151	11117556	1995	9420970	156	1696586
166	3542	17903796	3264	15483693	278	2420103
168	2466	12081978	2271	10276506	195	1805472
170	3114	16533145	2860	12883782	254	3649363
172	2561	13204758	2409	11688377	152	1516381
173	3062	15204636	2840	13248792	222	1955844
174	1597	8868471	1441	7631844	156	1236627
178	3065	14761752	2865	13110328	200	1651424
179	1724	8246908	1585	7223385	139	1023523
180	2724	13963642	2508	11428873	216	2534769
181	2756	13272453	2531	11102586	225	2169867
183	1955	10268629	1794	9049070	161	1219559
184	3709	17746726	3471	15747066	238	1999660
185	1572	7956238	1415	6554575	157	1401663
186	2483	12393052	2312	10647302	171	1745750
187	1727	8588256	1599	7650980	128	937276
188	2451	11797300	2259	9884153	192	1913147
189	3695	28277221	3129	16402109	566	11875112
190	2859	13546554	2686	12146660	173	1399894
191	3283	15994008	3024	13698922	259	2295086
192	3098	14434307	2912	12960394	186	1473913
193	2567	12081795	2367	10632695	200	1449100
194	2988	14511165	2755	12279987	233	2231178
195	2429	12196288	2239	10244838	190	1951450
196	2935	13625839	2725	11973394	210	1652445
197	4156	20435407	3881	18277027	275	2158380
198	2870	14000320	2676	12226614	194	1773706
200	2789	13314043	2585	11488662	204	1825381
203	4345	20430792	4050	18460888	295	1969904
205	3615	17204690	3408	15725242	207	1479448
206	4326	21212594	4046	18461479	280	2751115
207	4430	21853762	4096	18796731	334	3057031
208	3610	16437187	3385	14913690	225	1523497
209	3354	15479588	3146	13744495	208	1735093
210	3718	17476572	3481	15465269	237	2011303
213	2429	12118819	2266	11017729	163	1101090
214	2745	12897557	2573	12032248	172	865309
215	2866	13680730	2657	12025986	209	1654744
216	2901	13561628	2708	12104208	193	1457420
217	1594	7265373	1478	6587873	116	677500
221	2838	15422085	2621	12009547	217	3412538
223	3046	14113155	2850	12763203	196	1349952
224	2921	13824366	2736	11997683	185	1826683
228	2440	11681215	2268	10378024	172	1303191
229	2950	14628742	2699	12013110	251	2615632
231	3133	14282099	2898	12308106	235	1973993
234	3964	33347473	3401	19589131	563	13758342
235	3117	14880513	2900	12891656	217	1988857
236	1037	5636003	909	4526164	128	1109839
237	1403	8074675	1281	6743598	122	1331077
240	2583	22010516	2187	11837948	396	10172568
241	2015	9445291	1859	8190775	156	1254516
243	3407	17585131	3095	14093176	312	3491955
247	2407	20076698	2065	11252350	342	8824348
249	2928	17886971	2606	13648124	322	4238847
250	3717	24817480	3278	17450366	439	7367114
251	1996	26611955	1457	9639291	539	16972664
252	4549	33369092	3962	21052168	587	12316924
253	4322	22203431	3920	18613635	402	3589796
254	2143	11354051	1968	9315334	175	2038717
255	1942	10263812	1787	7961688	155	2302124
257	2195	12008364	2009	9620391	186	2387973
258	2927	22652185	2519	12701498	408	9950687
262	3164	17735079	2928	14648774	236	3086305
263	1984	9766915	1843	8658330	141	1108585
265	3169	14852994	2960	13035476	209	1817518
268	1717	8650068	1562	7195515	155	1454553
276	3693	17492005	3458	15057567	235	2434438
279	2722	13080509	2503	11571349	219	1509160
280	1777	9603122	1614	7781063	163	1822059
284	2985	13408254	2795	12091452	190	1316802
286	2986	14190875	2784	12520289	202	1670586
288	2607	12797904	2392	10798917	215	1998987
289	3340	15554253	3106	13555835	234	1998418
291	3076	14901420	2849	12934729	227	1966691
298	2370	12218660	2196	10645362	174	1573298
304	1763	8896216	1605	7409529	158	1486687
312	1639	9623941	1481	7436157	158	2187784
314	1531	9127633	1392	6760095	139	2367538
315	2319	11162388	2167	9506339	152	1656049
316	2989	14561847	2741	12379311	248	2182536
317	2524	11849133	2313	10066856	211	1782277
318	2881	13840037	2689	12144069	192	1695968
320	3045	14720212	2848	13114957	197	1605255
323	2541	12904320	2352	11479266	189	1425054
325	2413	12535638	2256	10488164	157	2047474
328	2533	12402754	2363	10734875	170	1667879
330	3044	14550086	2830	12418531	214	2131555
331	2303	11266390	2123	9644472	180	1621918
333	2710	13222948	2529	11639387	181	1583561
334	1370	7236040	1232	6035395	138	1200645
335	2068	10156954	1902	8663657	166	1493297
336	3386	18187404	3113	14649060	273	3538344
339	2390	12398042	2206	10852501	184	1545541
341	2266	10306789	2118	9423853	148	882936
342	2417	12202515	2239	10213397	178	1989118
345	1620	8064680	1478	6663383	142	1401297
346	2376	11574504	2170	9714902	206	1859602
347	2858	13446875	2628	11500390	230	1946485
351	2514	12789399	2314	10445631	200	2343768
352	2020	10362640	1836	8232577	184	2130063
353	3161	14658852	2943	12976457	218	1682395
354	2284	12341437	2120	10622484	164	1718953
357	1402	7138808	1280	6335609	122	803199
358	2652	13548321	2425	11669661	227	1878660
359	2768	12907299	2587	11226021	181	1681278
360	2762	12585013	2595	11433788	167	1151225
361	1503	7846453	1360	6346963	143	1499490
362	1280	7029371	1161	5806949	119	1222422
363	1845	9287553	1712	8179837	133	1107716
365	1951	10012525	1792	8255972	159	1756553
367	2692	13285173	2467	11022042	225	2263131
368	2673	14131338	2473	12160023	200	1971315
369	3270	15192387	3020	12851870	250	2340517
370	2766	13239283	2550	11504567	216	1734716
371	1993	9656109	1846	8342008	147	1314101
372	2082	10989344	1934	9939107	148	1050237
374	2664	13156964	2467	11260390	197	1896574
375	3614	17354065	3362	15507314	252	1846751
376	2495	14269179	2156	10061523	339	4207656
378	2653	12778652	2477	11192862	176	1585790
379	2466	13779198	2244	11020621	222	2758577
380	2340	11829021	2187	9899086	153	1929935
383	3756	19330907	3393	15680568	363	3650339
385	4589	30929391	4061	20800837	528	10128554
389	4066	31797427	3563	19268647	503	12528780
390	2774	12985409	2603	11475789	171	1509620
391	2209	19016993	1942	10978492	267	8038501
392	1053	7916723	878	4529222	175	3387501
393	1939	9817759	1767	8127802	172	1689957
394	3581	16299303	3360	14393877	221	1905426
395	2928	13954106	2707	12426265	221	1527841
396	2293	10873931	2116	9391592	177	1482339
397	1108	5469777	990	4744194	118	725583
398	1587	8468545	1432	7038817	155	1429728
400	2809	15381392	2535	12198116	274	3183276
401	2282	11845672	2100	10016945	182	1828727
402	2482	11873271	2297	10191377	185	1681894
403	1509	23330724	1048	7018554	461	16312170
406	1579	7797745	1446	6536584	133	1261161
408	2843	12923970	2643	11652297	200	1271673
410	3641	22660901	3287	17257338	354	5403563
411	2166	10783063	2025	9691066	141	1091997
412	2222	19468234	1892	10353697	330	9114537
414	2210	10998171	2034	9351836	176	1646335
415	3816	30770440	3225	18099043	591	12671397
417	3713	29322115	3233	17427614	480	11894501
419	2840	29118574	2307	13196647	533	15921927
421	2934	21558681	2553	13851275	381	7707406
422	1422	17475711	1112	6777207	310	10698504
423	2278	13117112	2127	10982192	151	2134920
424	4287	28813325	3736	19578819	551	9234506
425	3358	24003005	2969	16102267	389	7900738
426	2713	13228622	2538	11782664	175	1445958
431	2383	11104399	2215	9823045	168	1281354
433	3267	15714530	3001	13650282	266	2064248
435	1464	6777197	1316	5772316	148	1004881
438	2121	10786346	1968	9054141	153	1732205
442	2692	13250835	2504	11120604	188	2130231
444	2321	12239718	2137	10488663	184	1751055
445	4864	22777482	4575	20423706	289	2353776
458	1876	10074742	1690	8362494	186	1712248
459	2308	11556893	2122	9473653	186	2083240
483	2854	13189406	2647	11334369	207	1855037
499	2668	12706829	2515	11392576	153	1314253
500	1649	8060392	1520	6742796	129	1317596
501	2038	10101923	1875	8812730	163	1289193
502	1704	8552075	1564	7158929	140	1393146
503	1413	7044785	1294	5947773	119	1097012
505	1989	10315929	1820	8506806	169	1809123
506	1674	8954336	1540	7935285	134	1019051
507	1907	9488457	1760	7986717	147	1501740
508	2719	13507382	2511	11631427	208	1875955
509	2400	12666665	2208	9875274	192	2791391
510	1476	7260810	1360	6411647	116	849163
511	2619	12875779	2422	10889675	197	1986104
512	1488	7870772	1353	6380362	135	1490410
513	3097	13371509	2910	12332921	187	1038588
515	2446	12047107	2241	10214400	205	1832707
516	1808	8450332	1654	7064210	154	1386122
518	2297	10172660	2140	9112848	157	1059812
519	2339	11337316	2163	9795217	176	1542099
521	3333	15534329	3107	13716048	226	1818281
522	2239	11898261	2047	9899426	192	1998835
524	1511	7928744	1369	6882871	142	1045873
525	1916	9629596	1753	7988561	163	1641035
527	2805	15020798	2611	13514697	194	1506101
528	2702	13166570	2509	11055209	193	2111361
531	2163	10344070	1993	8801766	170	1542304
533	2672	13739633	2460	11295078	212	2444555
534	1960	9195796	1797	7792695	163	1403101
537	2851	14099662	2643	12422619	208	1677043
539	2161	10187324	1995	8662588	166	1524736
541	1842	8330502	1696	7207305	146	1123197
542	2185	10948004	2003	9116650	182	1831354
543	1451	6847736	1335	5976023	116	871713
546	2439	12611072	2269	11128170	170	1482902
549	4580	38850413	3914	20362828	666	18487585
552	2657	12628768	2466	11022937	191	1605831
559	1604	7955055	1493	6946560	111	1008495
560	2474	11760017	2310	10474752	164	1285265
563	2785	13825207	2593	12221357	192	1603850
565	2952	14011297	2748	12089273	204	1922024
566	2386	11763385	2219	10299304	167	1464081
567	1848	9085768	1707	8108636	141	977132
569	1524	6988874	1404	6020420	120	968454
570	2226	10989991	2067	9256958	159	1733033
571	2459	13023968	2275	11441860	184	1582108
572	2695	13153745	2501	10799438	194	2354307
576	3385	16689394	3161	13876223	224	2813171
577	2697	12994579	2510	11373370	187	1621209
578	1411	7396586	1287	6562123	124	834463
579	2021	10367519	1859	9083846	162	1283673
581	3206	15081605	2999	13123440	207	1958165
601	2724	15896084	2451	12047989	273	3848095
604	2727	14723414	2399	10966077	328	3757337
606	4227	20239806	3940	17757318	287	2482488
607	1977	9951846	1773	7900581	204	2051265
608	2581	14593415	2306	11173807	275	3419608
610	4869	28888409	4375	22920988	494	5967421
621	1859	9199535	1715	8257677	144	941858
623	1225	6178630	1108	5272287	117	906343
624	4680	27125754	4120	18905755	560	8219999
s008	4950	27976817	4237	23002074	713	4974743
s041	5695	31097255	5059	23463765	636	7633490
s115	6358	28630340	5911	25879971	447	2750369
s118	5870	27981603	5394	24372614	476	3608989
s121	5893	27644794	5388	23917289	505	3727505
s123	7272	32784865	6747	29225278	525	3559587
s125	5753	26843436	5278	22886817	475	3956619
s201	3305	15326887	2962	12822146	343	2504741
s202	3739	16899511	3356	14045370	383	2854141
s204	4350	18887088	3939	16182451	411	2704637
s205	4894	22329225	4373	18278356	521	4050869
s206	4089	18616660	3654	15944261	435	2672399
s207	2783	12855993	2478	10933345	305	1922648
s208	3968	17840217	3500	14748893	468	3091324
s209	3218	13922321	2847	11713209	371	2209112
s210	2897	16105505	2369	11002642	528	5102863
Average	2643.38	1.36777e+07	2423.82	1.12221e+07	219.561	2.45553e+06
Total	914610	4732475337	838642	3882860315	75968	849615022

## Sheet: Table S3
Table S3. Extent of apple genome features impacted by non-overlapping CNVs.
CNV Type	Genome Feature	Number of Bases (bp)	percentage of Bases (%)
Deletions	intergenic	113581457	21.88
	1kb 5'	4485671	12.16
	1kb 3'	4347734	12.46
	exonic	4932316	7.54
	intronic	12356484	17.06
	gene	17290409	12.54
Duplications	intergenic	60475100	11.65
	1kb 5'	5838893	15.83
	1kb 3'	5843160	16.75
	exonic	9962485	15.23
	intronic	10441450	14.42
	gene	20405443	14.8
Total CNVs	intergenic	153550061	29.59
	1kb 5'	8890652	24.1
	1kb 3'	8792765	25.21
	exonic	12992594	19.86
	intronic	19898152	27.48
	gene	32893563	23.86

## Sheet: Table S4
Table S4. List of all CNVRs and CN estimated by CNVnator in the apple genomes.
Chromosome	Start	End	Length (bp)	CNVR Type	Numbers of accessions
Chr01	129454	138871	9418	loss	18
Chr01	185120	187313	2194	loss	25
Chr01	204712	207203	2492	loss	29
Chr01	248610	249027	418	loss	72
Chr01	333127	334934	1808	loss	104
Chr01	358248	363067	4820	loss	195
Chr01	394463	396280	1818	loss	47
Chr01	398973	400410	1438	loss	20
Chr01	443256	452901	9646	loss	12
Chr01	692174	693980	1807	loss	10
Chr01	787415	797226	9812	loss	71
Chr01	803910	804696	787	loss	21
Chr01	805550	811096	5547	both	99
Chr01	850633	851318	686	gain	162
Chr01	852290	862464	10175	loss	155
Chr01	916061	949017	32957	loss	31
Chr01	954262	962074	7813	loss	205
Chr01	986643	991620	4978	loss	173
Chr01	1061745	1062817	1073	loss	32
Chr01	1098548	1100368	1821	loss	37
Chr01	1100782	1103392	2611	loss	50
Chr01	1122235	1126323	4089	loss	130
Chr01	1175909	1185737	9829	loss	172
Chr01	1265163	1274880	9718	loss	100
Chr01	1386185	1396217	10033	loss	32
Chr01	1491792	1503603	11812	loss	47
Chr01	1512409	1518429	6021	loss	18
Chr01	1521794	1526176	4383	loss	118
Chr01	1542164	1550277	8114	loss	20
Chr01	1763891	1767959	4069	loss	36
Chr01	1814823	1827109	12287	loss	10
Chr01	1833505	1838804	5300	loss	18
Chr01	2089229	2099082	9854	loss	32
Chr01	2127992	2135334	7343	loss	33
Chr01	2228215	2230381	2167	loss	14
Chr01	2262814	2263261	448	loss	24
Chr01	2838290	2840298	2009	loss	41
Chr01	2944224	2946391	2168	loss	48
Chr01	3795039	3796854	1816	loss	30
Chr01	4124938	4134634	9697	loss	110
Chr01	4563146	4568438	5293	loss	43
Chr01	4614144	4616008	1865	loss	13
Chr01	5470549	5471055	507	loss	10
Chr01	5572913	5574824	1912	loss	14
Chr01	5601788	5611641	9854	loss	107
Chr01	5637030	5640365	3336	loss	26
Chr01	5686674	5696466	9793	loss	224
Chr01	5697451	5701915	4465	loss	87
Chr01	5796527	5797227	701	loss	13
Chr01	5802849	5812631	9783	loss	55
Chr01	5849049	5849629	581	loss	75
Chr01	5863937	5864379	443	gain	13
Chr01	5889645	5891477	1833	loss	72
Chr01	5893527	5901374	7848	loss	68
Chr01	5962283	5964206	1924	loss	19
Chr01	6019222	6028875	9654	loss	26
Chr01	6040226	6040538	313	gain	14
Chr01	6064369	6073320	8952	loss	180
Chr01	6104615	6114307	9693	loss	30
Chr01	6228308	6228505	198	gain	14
Chr01	6281752	6291414	9663	loss	21
Chr01	6364882	6375814	10933	loss	214
Chr01	6588532	6589676	1145	loss	22
Chr01	6644351	6644847	497	loss	17
Chr01	6653353	6655443	2091	loss	14
Chr01	6716161	6724189	8029	loss	57
Chr01	6743519	6747241	3723	loss	99
Chr01	6852767	6860829	8063	loss	24
Chr01	6865355	6867234	1880	loss	227
Chr01	6898751	6902370	3620	loss	10
Chr01	7249787	7256471	6685	loss	72
Chr01	7432279	7442127	9849	loss	126
Chr01	7574384	7578009	3626	loss	100
Chr01	7607781	7609220	1440	loss	119
Chr01	7737363	7738087	725	loss	84
Chr01	7786542	7791439	4898	loss	60
Chr01	7819382	7820663	1282	loss	26
Chr01	7853547	7855444	1898	loss	10
Chr01	7905235	7912554	7320	loss	172
Chr01	7924929	7933289	8361	loss	222
Chr01	7996774	8008220	11447	loss	38
Chr01	8019963	8021409	1447	loss	157
Chr01	8045443	8047217	1775	loss	16
Chr01	8098899	8100530	1632	loss	157
Chr01	8111493	8116331	4839	loss	170
Chr01	8166505	8173058	6554	loss	47
Chr01	8189325	8190943	1619	loss	74
Chr01	8197865	8202734	4870	loss	94
Chr01	8301324	8309514	8191	loss	43
Chr01	8318195	8335772	17578	loss	16
Chr01	8345309	8350319	5011	loss	59
Chr01	8367302	8369166	1865	loss	86
Chr01	8425805	8435438	9634	loss	78
Chr01	8438931	8440553	1623	loss	40
Chr01	8441397	8446201	4805	loss	183
Chr01	8447723	8449475	1753	loss	192
Chr01	8460057	8473562	13506	loss	11
Chr01	8475540	8475875	336	loss	31
Chr01	8479971	8485363	5393	loss	63
Chr01	8522286	8522839	554	loss	60
Chr01	8664049	8670655	6607	loss	93
Chr01	8673047	8674094	1048	loss	66
Chr01	8682659	8683881	1223	loss	10
Chr01	8691362	8695171	3810	gain	78
Chr01	8698382	8706028	7647	loss	131
Chr01	8723598	8725495	1898	loss	78
Chr01	8757324	8758614	1291	loss	40
Chr01	8820455	8822270	1816	loss	102
Chr01	8837796	8837959	164	gain	31
Chr01	8895916	8904109	8194	loss	104
Chr01	8952261	8954182	1922	loss	22
Chr01	9031071	9031345	275	loss	47
Chr01	9045427	9052676	7250	loss	178
Chr01	9086219	9088265	2047	loss	174
Chr01	9089542	9090934	1393	loss	194
Chr01	9109048	9109343	296	loss	12
Chr01	9129553	9132480	2928	loss	90
Chr01	9145384	9152624	7241	loss	86
Chr01	9184107	9188916	4810	loss	209
Chr01	9243541	9244453	913	loss	60
Chr01	9250815	9251521	707	loss	26
Chr01	9264326	9266441	2116	loss	132
Chr01	9330498	9331939	1442	loss	175
Chr01	9355260	9361466	6207	loss	108
Chr01	9364513	9365265	753	loss	42
Chr01	9366195	9367853	1659	loss	205
Chr01	9412402	9417086	4685	loss	57
Chr01	9418160	9419112	953	loss	32
Chr01	9654215	9658278	4064	loss	49
Chr01	9694013	9695482	1470	loss	184
Chr01	9706904	9711334	4431	loss	149
Chr01	9720839	9729626	8788	loss	13
Chr01	9779318	9788772	9455	loss	206
Chr01	9794383	9795819	1437	loss	169
Chr01	9817954	9818623	670	loss	110
Chr01	9931826	9932419	594	loss	26
Chr01	10179114	10183276	4163	loss	19
Chr01	10186704	10187394	691	loss	91
Chr01	10195096	10204995	9900	loss	109
Chr01	10205885	10211154	5270	loss	214
Chr01	10247100	10248913	1814	loss	214
Chr01	10376107	10377674	1568	loss	11
Chr01	10390445	10404817	14373	gain	13
Chr01	10459879	10462082	2204	loss	64
Chr01	10512358	10514185	1828	loss	185
Chr01	10550995	10566339	15345	loss	210
Chr01	10582986	10606862	23877	loss	105
Chr01	10667051	10668942	1892	loss	52
Chr01	10684734	10687070	2337	loss	167
Chr01	10719870	10720368	499	loss	18
Chr01	10752002	10755746	3745	loss	82
Chr01	10756125	10756978	854	loss	22
Chr01	10794893	10807239	12347	loss	197
Chr01	10811590	10813450	1861	loss	22
Chr01	10831923	10832527	605	loss	20
Chr01	10950375	10950911	537	loss	108
Chr01	11098834	11108106	9273	loss	137
Chr01	11121281	11132022	10742	loss	76
Chr01	11142604	11152129	9526	loss	62
Chr01	11154248	11156122	1875	loss	30
Chr01	11180731	11188110	7380	loss	96
Chr01	11239515	11240345	831	loss	93
Chr01	11280704	11281082	379	loss	17
Chr01	11328557	11329057	501	loss	62
Chr01	11541226	11542854	1629	loss	18
Chr01	11586339	11594104	7766	loss	282
Chr01	11652601	11659359	6759	loss	173
Chr01	11691698	11695913	4216	loss	189
Chr01	11750253	11759630	9378	loss	99
Chr01	11760141	11760690	550	gain	10
Chr01	11915592	11924910	9319	loss	75
Chr01	11934223	11934374	152	loss	36
Chr01	11946954	11956507	9554	loss	205
Chr01	11999880	12002569	2690	loss	35
Chr01	12080640	12084629	3990	loss	13
Chr01	12089108	12100027	10920	loss	22
Chr01	12238631	12240451	1821	loss	23
Chr01	12375459	12377114	1656	loss	14
Chr01	12412763	12414535	1773	loss	11
Chr01	12415152	12422462	7311	loss	21
Chr01	12810049	12816003	5955	loss	38
Chr01	12880428	12881819	1392	loss	20
Chr01	13011789	13018999	7211	loss	24
Chr01	13044957	13046300	1344	loss	51
Chr01	13075690	13079160	3471	loss	18
Chr01	13079238	13083134	3897	loss	45
Chr01	13396905	13405293	8389	loss	156
Chr01	13443431	13448326	4896	loss	46
Chr01	13478194	13481746	3553	loss	80
Chr01	13501514	13509866	8353	loss	12
Chr01	13597631	13603925	6295	loss	26
Chr01	13690040	13696755	6716	loss	69
Chr01	13702726	13703624	899	loss	44
Chr01	13747375	13754472	7098	loss	119
Chr01	13765727	13775099	9373	loss	15
Chr01	13832226	13833229	1004	loss	12
Chr01	13929165	13939220	10056	loss	95
Chr01	13939251	13940119	869	gain	19
Chr01	13974553	13984286	9734	loss	26
Chr01	14007888	14022634	14747	loss	34
Chr01	14044441	14045389	949	loss	43
Chr01	14050071	14051779	1709	loss	28
Chr01	14176937	14179625	2689	loss	21
Chr01	14250028	14255956	5929	loss	128
Chr01	14257910	14258282	373	loss	20
Chr01	14262975	14263487	513	loss	141
Chr01	14347139	14351975	4837	loss	45
Chr01	14396073	14396814	742	loss	25
Chr01	14457362	14462434	5073	loss	146
Chr01	14463259	14468768	5510	loss	156
Chr01	14480366	14482247	1882	loss	69
Chr01	14520134	14521056	923	loss	90
Chr01	14554441	14554857	417	loss	44
Chr01	14557145	14557357	213	loss	22
Chr01	14570230	14575148	4919	loss	118
Chr01	14700064	14703037	2974	loss	11
Chr01	14744329	14745734	1406	loss	55
Chr01	14746301	14747111	811	loss	14
Chr01	14853862	14856907	3046	loss	19
Chr01	15040475	15040854	380	loss	15
Chr01	15103368	15109793	6426	loss	10
Chr01	15123228	15130922	7695	loss	13
Chr01	15136292	15139356	3065	loss	10
Chr01	15259894	15265588	5695	loss	13
Chr01	15300328	15305639	5312	loss	20
Chr01	15317006	15317702	697	loss	42
Chr01	15408374	15410260	1887	loss	30
Chr01	15626875	15631902	5028	loss	25
Chr01	15642166	15704050	61885	loss	11
Chr01	15741769	15749106	7338	loss	10
Chr01	15798668	15799286	619	gain	26
Chr01	15801196	15805652	4457	loss	10
Chr01	15827244	15827906	663	loss	16
Chr01	15835044	15835582	539	loss	13
Chr01	15887835	15892461	4627	loss	12
Chr01	15898552	15906889	8338	gain	10
Chr01	15922772	15935601	12830	loss	51
Chr01	15941071	15942594	1524	loss	38
Chr01	15943025	15943904	880	loss	34
Chr01	15958975	15966314	7340	loss	124
Chr01	15971250	15978088	6839	loss	18
Chr01	15985915	15987657	1743	loss	12
Chr01	16024163	16029364	5202	loss	77
Chr01	16053113	16054123	1011	loss	31
Chr01	16054228	16055564	1337	loss	51
Chr01	16073467	16088029	14563	loss	71
Chr01	16129479	16129999	521	loss	31
Chr01	16138514	16138875	362	gain	12
Chr01	16174787	16175675	889	loss	58
Chr01	16178143	16201367	23225	loss	14
Chr01	16209370	16209585	216	gain	73
Chr01	16210647	16211156	510	gain	11
Chr01	16224765	16225241	477	loss	33
Chr01	16232392	16232836	445	loss	10
Chr01	16238310	16242550	4241	loss	62
Chr01	16242926	16253244	10319	loss	92
Chr01	16254124	16254493	370	loss	10
Chr01	16258429	16264460	6032	loss	29
Chr01	16297826	16298818	993	loss	11
Chr01	16304992	16378192	73201	both	165
Chr01	16385094	16385829	736	loss	17
Chr01	16394060	16394420	361	loss	24
Chr01	16400904	16405162	4259	loss	55
Chr01	16440902	16443060	2159	loss	41
Chr01	16443524	16443876	353	loss	18
Chr01	16455140	16455926	787	loss	87
Chr01	16493969	16498650	4682	loss	35
Chr01	16579398	16583479	4082	loss	54
Chr01	16584340	16584854	515	loss	34
Chr01	16593496	16594611	1116	loss	49
Chr01	16600110	16601172	1063	loss	149
Chr01	16667344	16668155	812	loss	16
Chr01	16709363	16711336	1974	gain	34
Chr01	16716044	16745863	29820	both	79
Chr01	16856743	16862297	5555	loss	152
Chr01	16873805	16876750	2946	loss	72
Chr01	16881604	16882027	424	loss	29
Chr01	16913777	16914142	366	loss	17
Chr01	17000919	17008437	7519	loss	16
Chr01	17034246	17035236	991	loss	27
Chr01	17216344	17223307	6964	loss	127
Chr01	17248960	17249987	1028	loss	117
Chr01	17283995	17288036	4042	loss	240
Chr01	17290224	17296604	6381	loss	229
Chr01	17385110	17390063	4954	loss	64
Chr01	17437550	17443752	6203	loss	121
Chr01	17448352	17451766	3415	loss	113
Chr01	17474988	17478010	3023	loss	114
Chr01	17485081	17493236	8156	loss	123
Chr01	17501423	17508930	7508	loss	235
Chr01	17725306	17725569	264	loss	50
Chr01	17726329	17727507	1179	loss	13
Chr01	17730436	17730717	282	loss	13
Chr01	17749263	17750520	1258	loss	129
Chr01	17765966	17767431	1466	loss	17
Chr01	17773955	17774176	222	loss	20
Chr01	17793372	17802809	9438	loss	183
Chr01	17882581	17918689	36109	both	111
Chr01	18001320	18008656	7337	loss	143
Chr01	18064508	18065825	1318	loss	12
Chr01	18092889	18093267	379	loss	47
Chr01	18109738	18110139	402	gain	94
Chr01	18125046	18125227	182	loss	19
Chr01	18132656	18132884	229	gain	18
Chr01	18157988	18166412	8425	loss	91
Chr01	18180714	18193892	13179	loss	47
Chr01	18208620	18210242	1623	loss	14
Chr01	18303654	18304027	374	loss	31
Chr01	18363095	18363249	155	loss	11
Chr01	18380840	18384862	4023	loss	82
Chr01	18415368	18428141	12774	loss	155
Chr01	18436964	18437701	738	loss	149
Chr01	18484808	18485163	356	loss	23
Chr01	18487408	18492334	4927	loss	23
Chr01	18539374	18542789	3416	loss	16
Chr01	18576667	18581096	4430	loss	195
Chr01	18582405	18583185	781	loss	25
Chr01	18614345	18615299	955	loss	15
Chr01	18677213	18677819	607	loss	16
Chr01	18713369	18717893	4525	loss	193
Chr01	18722652	18725140	2489	loss	134
Chr01	18736201	18736453	253	loss	40
Chr01	18764026	18766067	2042	loss	73
Chr01	18793642	18798650	5009	loss	170
Chr01	18802921	18803366	446	loss	130
Chr01	18836275	18842384	6110	loss	13
Chr01	18902044	18902267	224	loss	12
Chr01	18904010	18904231	222	loss	27
Chr01	18932522	18932896	375	loss	22
Chr01	18964622	18975519	10898	loss	56
Chr01	19012246	19012414	169	loss	10
Chr01	19023334	19027763	4430	loss	156
Chr01	19032582	19033312	731	loss	15
Chr01	19034124	19036323	2200	loss	82
Chr01	19040536	19040869	334	loss	15
Chr01	19095422	19104353	8932	loss	31
Chr01	19130329	19135321	4993	loss	215
Chr01	19158729	19171342	12614	loss	113
Chr01	19491501	19491884	384	loss	44
Chr01	19493757	19494271	515	loss	46
Chr01	19500539	19500764	226	gain	22
Chr01	19511661	19513391	1731	loss	135
Chr01	19515373	19516719	1347	loss	111
Chr01	19516861	19517430	570	loss	62
Chr01	19519219	19519598	380	loss	70
Chr01	19569744	19576997	7254	loss	11
Chr01	19591784	19592920	1137	loss	108
Chr01	19639504	19640708	1205	loss	30
Chr01	19687873	19688350	478	loss	84
Chr01	19710516	19719806	9291	loss	189
Chr01	19758589	19769967	11379	loss	194
Chr01	19822418	19830781	8364	loss	138
Chr01	19918464	19929694	11231	loss	27
Chr01	19996807	20002157	5351	loss	138
Chr01	20043532	20043786	255	loss	20
Chr01	20230735	20231115	381	loss	13
Chr01	20239089	20239312	224	loss	57
Chr01	20242657	20243111	455	loss	46
Chr01	20259446	20266529	7084	loss	77
Chr01	20284731	20296449	11719	loss	30
Chr01	20297258	20302272	5015	loss	157
Chr01	20414241	20421649	7409	loss	77
Chr01	20440420	20442091	1672	loss	46
Chr01	20458846	20459229	384	loss	21
Chr01	20541735	20542746	1012	loss	24
Chr01	20589155	20597312	8158	loss	96
Chr01	20615906	20617024	1119	loss	146
Chr01	20702417	20703475	1059	loss	120
Chr01	20752002	20752529	528	loss	21
Chr01	20763521	20770781	7261	loss	25
Chr01	20800571	20813207	12637	loss	71
Chr01	20813942	20823546	9605	loss	57
Chr01	20849812	20852067	2256	loss	21
Chr01	20906272	20913345	7074	loss	11
Chr01	21054063	21062860	8798	loss	127
Chr01	21068962	21069951	990	loss	176
Chr01	21080727	21082250	1524	loss	43
Chr01	21083811	21084817	1007	loss	114
Chr01	21172068	21172358	291	loss	18
Chr01	21231057	21236820	5764	loss	216
Chr01	21268881	21269639	759	loss	90
Chr01	21307820	21313194	5375	loss	61
Chr01	21368609	21370463	1855	loss	28
Chr01	21392562	21397860	5299	loss	173
Chr01	21427101	21427508	408	gain	17
Chr01	21456944	21468614	11671	loss	17
Chr01	21480795	21481198	404	loss	21
Chr01	21491112	21491674	563	loss	22
Chr01	21498333	21499313	981	loss	82
Chr01	21580390	21581395	1006	loss	94
Chr01	21582572	21587378	4807	loss	55
Chr01	21587827	21596182	8356	loss	35
Chr01	21599305	21604712	5408	loss	10
Chr01	21666968	21668019	1052	loss	20
Chr01	21740000	21747365	7366	loss	14
Chr01	21882321	21887281	4961	loss	11
Chr01	21892417	21892644	228	loss	13
Chr01	21901637	21903984	2348	loss	10
Chr01	21908011	21909947	1937	loss	21
Chr01	21949393	21957910	8518	gain	11
Chr01	22025633	22026077	445	loss	16
Chr01	22121620	22125322	3703	loss	40
Chr01	22126493	22127639	1147	loss	23
Chr01	22143917	22144350	434	loss	10
Chr01	22153352	22155226	1875	loss	137
Chr01	22192817	22193850	1034	loss	18
Chr01	22200379	22207826	7448	loss	77
Chr01	22238223	22250617	12395	loss	45
Chr01	22258789	22259485	697	loss	29
Chr01	22267997	22268914	918	loss	17
Chr01	22270483	22276300	5818	loss	10
Chr01	22288781	22304224	15444	loss	26
Chr01	22333906	22337910	4005	loss	10
Chr01	22417382	22418364	983	loss	10
Chr01	22419540	22420007	468	loss	28
Chr01	22432413	22439333	6921	loss	110
Chr01	22442707	22443679	973	loss	16
Chr01	22611645	22619305	7661	loss	59
Chr01	22656467	22657357	891	loss	26
Chr01	22666586	22674617	8032	loss	162
Chr01	22709468	22717014	7547	loss	193
Chr01	22724696	22725636	941	loss	63
Chr01	22763430	22764299	870	loss	25
Chr01	22784464	22790037	5574	loss	55
Chr01	22805973	22819045	13073	loss	40
Chr01	22824704	22838199	13496	loss	116
Chr01	22947315	22947656	342	loss	30
Chr01	22949121	23004850	55730	both	75
Chr01	23015063	23021390	6328	loss	20
Chr01	23025238	23025747	510	loss	37
Chr01	23031015	23031565	551	loss	16
Chr01	23058708	23062000	3293	gain	19
Chr01	23073640	23074535	896	loss	51
Chr01	23137956	23139987	2032	loss	18
Chr01	23212682	23226159	13478	loss	21
Chr01	23241130	23244678	3549	loss	21
Chr01	23319687	23327330	7644	loss	33
Chr01	23329582	23330830	1249	loss	30
Chr01	23344740	23345180	441	loss	12
Chr01	23351529	23351693	165	loss	13
Chr01	23352107	23352512	406	loss	20
Chr01	23363656	23364848	1193	loss	42
Chr01	23386055	23386208	154	loss	12
Chr01	23409543	23409753	211	loss	11
Chr01	23420893	23427212	6320	loss	51
Chr01	23446290	23450794	4505	gain	10
Chr01	23470813	23474782	3970	loss	73
Chr01	23485165	23486871	1707	loss	22
Chr01	23489812	23490704	893	loss	77
Chr01	23539351	23542211	2861	loss	180
Chr01	23607377	23615443	8067	loss	13
Chr01	23618752	23623277	4526	loss	16
Chr01	23625273	23627048	1776	loss	215
Chr01	23635683	23640720	5038	loss	179
Chr01	23641331	23646309	4979	loss	63
Chr01	23678320	23679609	1290	loss	162
Chr01	23725707	23734497	8791	loss	189
Chr01	23816700	23817577	878	loss	43
Chr01	23827077	23828018	942	loss	97
Chr01	23834091	23834558	468	loss	30
Chr01	23840957	23842634	1678	loss	56
Chr01	23854481	23860913	6433	loss	29
Chr01	23948652	23952908	4257	loss	10
Chr01	23981314	23982861	1548	loss	27
Chr01	24184306	24185354	1049	loss	22
Chr01	24201194	24202259	1066	loss	120
Chr01	24209858	24213280	3423	loss	44
Chr01	24253894	24258253	4360	loss	41
Chr01	24337073	24344266	7194	loss	243
Chr01	24345583	24345737	155	loss	12
Chr01	24370845	24375243	4399	loss	27
Chr01	24382281	24383664	1384	loss	15
Chr01	24384524	24390988	6465	loss	25
Chr01	24417424	24418431	1008	loss	149
Chr01	24428056	24436361	8306	loss	177
Chr01	24469633	24470718	1086	loss	18
Chr01	24486468	24487620	1153	loss	121
Chr01	24558364	24564626	6263	loss	28
Chr01	24663505	24669312	5808	loss	20
Chr01	24760728	24765071	4344	loss	22
Chr01	24771104	24771543	440	loss	66
Chr01	24927232	24928143	912	loss	10
Chr01	24969727	24979848	10122	loss	20
Chr01	25004100	25008477	4378	loss	21
Chr01	25009321	25009759	439	gain	24
Chr01	25055683	25071990	16308	loss	10
Chr01	25084035	25093701	9667	loss	21
Chr01	25108688	25125135	16448	loss	96
Chr01	25141610	25142647	1038	loss	34
Chr01	25147410	25152447	5038	loss	14
Chr01	25194379	25196054	1676	loss	69
Chr01	25229204	25229402	199	gain	15
Chr01	25318052	25325976	7925	loss	12
Chr01	25372945	25373461	517	loss	12
Chr01	25402715	25407831	5117	loss	20
Chr01	25433348	25433806	459	loss	24
Chr01	25447834	25455873	8040	both	55
Chr01	25485711	25489478	3768	loss	15
Chr01	25504495	25506942	2448	loss	41
Chr01	25545994	25546847	854	loss	91
Chr01	25560016	25566347	6332	loss	27
Chr01	25615849	25619932	4084	loss	25
Chr01	25704734	25705754	1021	loss	24
Chr01	25754873	25756469	1597	loss	12
Chr01	25781484	25782144	661	loss	15
Chr01	25956045	25962282	6238	loss	26
Chr01	25983031	25987316	4286	loss	62
Chr01	26208829	26209221	393	loss	37
Chr01	26244755	26245909	1155	loss	122
Chr01	26261263	26266200	4938	loss	117
Chr01	26327023	26327174	152	loss	10
Chr01	26348867	26349313	447	loss	12
Chr01	26397842	26400045	2204	loss	51
Chr01	26432597	26433525	929	loss	46
Chr01	26500937	26501327	391	loss	20
Chr01	26519473	26519852	380	loss	29
Chr01	26588144	26589455	1312	loss	102
Chr01	26599995	26606955	6961	loss	181
Chr01	26612719	26620924	8206	loss	156
Chr01	26629124	26629521	398	gain	11
Chr01	26644230	26649079	4850	loss	15
Chr01	26670513	26670899	387	loss	10
Chr01	26737428	26740852	3425	loss	142
Chr01	26749622	26755363	5742	loss	75
Chr01	26774813	26787147	12335	loss	74
Chr01	26810193	26810756	564	gain	20
Chr01	26903507	26905430	1924	loss	36
Chr01	26947531	26948207	677	loss	22
Chr01	26958768	26959086	319	loss	36
Chr01	26975092	26982078	6987	loss	150
Chr01	27011873	27017179	5307	loss	37
Chr01	27218317	27219739	1423	loss	12
Chr01	27276277	27282135	5859	loss	164
Chr01	27307656	27314926	7271	loss	96
Chr01	27349227	27349836	610	loss	77
Chr01	27354709	27356291	1583	loss	40
Chr01	27391197	27391606	410	loss	20
Chr01	27397887	27400148	2262	loss	110
Chr01	27406162	27407615	1454	loss	42
Chr01	27422107	27428938	6832	loss	96
Chr01	27457615	27458195	581	gain	20
Chr01	27480838	27481213	376	gain	60
Chr01	27482998	27483580	583	loss	14
Chr01	27534290	27540757	6468	loss	57
Chr01	27739797	27744791	4995	loss	20
Chr01	27753578	27754249	672	loss	13
Chr01	27760569	27762570	2002	loss	35
Chr01	27829162	27843264	14103	gain	244
Chr01	27851754	27858061	6308	loss	57
Chr01	27883849	27884726	878	loss	11
Chr01	27911562	27912306	745	loss	10
Chr01	28002901	28003918	1018	loss	64
Chr01	28022312	28023467	1156	loss	30
Chr01	28034088	28034985	898	loss	20
Chr01	28054005	28054767	763	loss	37
Chr01	28064199	28074393	10195	loss	56
Chr01	28096093	28096924	832	loss	10
Chr01	28160698	28160995	298	loss	18
Chr01	28407291	28414623	7333	loss	21
Chr01	28436606	28438026	1421	loss	94
Chr01	28479840	28480836	997	loss	32
Chr01	28513705	28591451	77747	gain	161
Chr01	28606182	28606901	720	loss	12
Chr01	28629403	28633135	3733	loss	111
Chr01	28640986	28642507	1522	loss	77
Chr01	28644645	28645292	648	loss	18
Chr01	28647359	28648277	919	loss	35
Chr01	28649547	28654308	4762	loss	13
Chr01	28678120	28680996	2877	loss	61
Chr01	28704125	28704619	495	loss	32
Chr01	28708325	28713640	5316	loss	180
Chr01	29064272	29068790	4519	loss	27
Chr01	29070875	29072779	1905	loss	40
Chr01	29090601	29092103	1503	loss	21
Chr01	29128581	29133956	5376	loss	18
Chr01	29137848	29138694	847	loss	44
Chr01	29198208	29198850	643	loss	27
Chr01	29200631	29202214	1584	loss	28
Chr01	29218304	29231349	13046	loss	88
Chr01	29237927	29238548	622	loss	50
Chr01	29263032	29263343	312	loss	18
Chr01	29338506	29338959	454	loss	28
Chr01	29360969	29362358	1390	loss	92
Chr01	29365670	29378240	12571	gain	155
Chr01	29389231	29389757	527	loss	42
Chr01	29391292	29391962	671	loss	49
Chr01	29406172	29406397	226	loss	13
Chr01	29429101	29429730	630	loss	45
Chr01	29495864	29496511	648	loss	34
Chr01	29530919	29532945	2027	loss	80
Chr01	29566002	29570883	4882	loss	10
Chr01	29619659	29620458	800	loss	12
Chr01	29633313	29634447	1135	loss	55
Chr01	29760591	29761487	897	loss	10
Chr01	29813029	29818191	5163	loss	82
Chr01	29842314	29842743	430	loss	24
Chr01	29903424	29908074	4651	loss	91
Chr01	30009675	30011872	2198	loss	20
Chr01	30071603	30072743	1141	loss	29
Chr01	30167971	30168438	468	loss	16
Chr01	30189336	30190612	1277	loss	18
Chr01	30214925	30216479	1555	loss	24
Chr01	30345305	30346811	1507	loss	28
Chr01	30367972	30375252	7281	loss	66
Chr01	30388007	30393294	5288	gain	12
Chr01	30431099	30431338	240	loss	95
Chr01	30441326	30442243	918	loss	50
Chr01	30477793	30478503	711	loss	59
Chr01	30478699	30478850	152	loss	15
Chr01	30498333	30498647	315	loss	11
Chr01	30522417	30527926	5510	loss	54
Chr01	30536206	30555073	18868	loss	45
Chr01	30734935	30739714	4780	loss	29
Chr01	30766191	30771110	4920	loss	115
Chr01	30798611	30798981	371	loss	34
Chr01	30805930	30806940	1011	loss	67
Chr01	30807186	30810784	3599	loss	15
Chr01	30813385	30814633	1249	loss	44
Chr01	30814717	30816974	2258	loss	15
Chr01	30891725	30892797	1073	loss	48
Chr01	30915241	30917000	1760	loss	171
Chr01	31019831	31026736	6906	loss	33
Chr01	31031721	31032780	1060	loss	31
Chr01	31154591	31154859	269	gain	14
Chr01	31192033	31192757	725	loss	14
Chr01	31289706	31290729	1024	loss	25
Chr01	31305679	31306234	556	loss	13
Chr01	31313448	31320035	6588	loss	10
Chr01	31321634	31330339	8706	loss	36
Chr01	31555012	31556972	1961	loss	47
Chr01	31572817	31573115	299	loss	19
Chr01	31594033	31596408	2376	loss	102
Chr01	31600947	31604824	3878	loss	17
Chr01	31648616	31649143	528	loss	40
Chr01	31681957	31682127	171	gain	15
Chr01	31744057	31744436	380	loss	19
Chr01	31745419	31745937	519	loss	94
Chr01	31782046	31786950	4905	loss	55
Chr01	31821437	31824099	2663	loss	12
Chr01	31841464	31841953	490	loss	15
Chr01	31874609	31874983	375	loss	22
Chr01	31976606	31977568	963	loss	10
Chr01	31982831	31987363	4533	loss	11
Chr01	32001134	32002086	953	loss	34
Chr01	32004510	32020159	15650	gain	92
Chr01	32089928	32090284	357	gain	10
Chr01	32101298	32101641	344	loss	13
Chr01	32128008	32128245	238	loss	10
Chr01	32141492	32146795	5304	loss	40
Chr01	32154142	32160359	6218	loss	123
Chr01	32205430	32209345	3916	loss	20
Chr01	32211922	32212338	417	loss	10
Chr01	32227744	32228387	644	loss	26
Chr01	32228596	32232372	3777	loss	11
Chr01	32285522	32311509	25988	gain	21
Chr01	32385830	32394304	8475	loss	18
Chr01	32403346	32405263	1918	loss	22
Chr01	32405688	32406090	403	loss	11
Chr01	32445852	32446359	508	loss	22
Chr01	32446564	32446809	246	loss	11
Chr01	32448010	32448762	753	loss	15
Chr01	32475324	32476707	1384	loss	27
Chr01	32521301	32525073	3773	loss	42
Chr01	32556982	32560853	3872	loss	26
Chr02	1841	2299	459	loss	56
Chr02	2668	9868	7201	loss	169
Chr02	154585	156974	2390	loss	12
Chr02	177271	182343	5073	loss	13
Chr02	227991	232067	4077	gain	140
Chr02	314413	315846	1434	loss	12
Chr02	418149	422521	4373	both	83
Chr02	430597	435268	4672	loss	212
Chr02	485025	485388	364	loss	105
Chr02	485887	486050	164	loss	16
Chr02	486686	486899	214	loss	18
Chr02	523390	527033	3644	loss	118
Chr02	544052	549395	5344	gain	42
Chr02	560999	567056	6058	gain	47
Chr02	567556	568138	583	loss	56
Chr02	569003	569470	468	loss	68
Chr02	575261	583637	8377	loss	128
Chr02	585920	586169	250	loss	83
Chr02	614970	615482	513	loss	12
Chr02	617518	619606	2089	loss	43
Chr02	627489	628395	907	loss	90
Chr02	643259	644033	775	gain	18
Chr02	650287	650784	498	loss	31
Chr02	662114	667242	5129	loss	49
Chr02	685310	685969	660	loss	13
Chr02	688582	693525	4944	loss	183
Chr02	711440	712122	683	loss	11
Chr02	716599	716789	191	loss	15
Chr02	721406	722188	783	loss	48
Chr02	784103	788204	4102	loss	171
Chr02	835529	835821	293	loss	21
Chr02	837595	839158	1564	loss	137
Chr02	907649	996785	89137	both	175
Chr02	1276442	1276597	156	loss	18
Chr02	1281209	1293703	12495	loss	145
Chr02	1300059	1310159	10101	both	104
Chr02	1366028	1366414	387	loss	63
Chr02	1398251	1398548	298	loss	23
Chr02	1414757	1415851	1095	loss	182
Chr02	1435957	1440170	4214	gain	40
Chr02	1477254	1479613	2360	loss	46
Chr02	1481497	1485236	3740	gain	24
Chr02	1518857	1523729	4873	loss	27
Chr02	1530899	1545485	14587	loss	32
Chr02	1555910	1556785	876	loss	69
Chr02	1569412	1570048	637	loss	100
Chr02	1624803	1630908	6106	loss	14
Chr02	1762246	1766382	4137	gain	62
Chr02	1782693	1782933	241	loss	20
Chr02	1784594	1789592	4999	loss	56
Chr02	1812727	1832119	19393	loss	17
Chr02	1875547	1876090	544	loss	10
Chr02	2059513	2060535	1023	loss	24
Chr02	2061683	2062389	707	loss	21
Chr02	2087824	2087972	149	gain	26
Chr02	2103814	2103997	184	gain	13
Chr02	2107703	2108998	1296	loss	125
Chr02	2112290	2112663	374	loss	35
Chr02	2116384	2117404	1021	loss	15
Chr02	2126533	2134909	8377	loss	211
Chr02	2170084	2170998	915	loss	80
Chr02	2183936	2189582	5647	loss	162
Chr02	2226298	2234409	8112	loss	11
Chr02	2259238	2260213	976	loss	36
Chr02	2265753	2272523	6771	loss	143
Chr02	2276284	2277634	1351	loss	45
Chr02	2326125	2328406	2282	loss	136
Chr02	2351267	2360098	8832	loss	16
Chr02	2370619	2378196	7578	loss	238
Chr02	2388165	2389050	886	loss	19
Chr02	2450466	2455403	4938	loss	158
Chr02	2472532	2477172	4641	loss	30
Chr02	2509221	2513037	3817	loss	48
Chr02	2524905	2526152	1248	loss	40
Chr02	2529325	2530060	736	loss	38
Chr02	2531853	2533905	2053	loss	51
Chr02	2553903	2554475	573	loss	29
Chr02	2560610	2561129	520	gain	24
Chr02	2637799	2637958	160	loss	10
Chr02	2650637	2651168	532	loss	25
Chr02	2663657	2668046	4390	loss	49
Chr02	2688184	2689305	1122	loss	27
Chr02	2709404	2713809	4406	loss	95
Chr02	2729772	2735885	6114	loss	65
Chr02	2775018	2781028	6011	loss	150
Chr02	2782098	2782859	762	loss	52
Chr02	2798461	2798682	222	loss	13
Chr02	2833998	2834783	786	loss	21
Chr02	2844270	2844613	344	loss	42
Chr02	2844727	2845010	284	loss	46
Chr02	2856533	2856955	423	loss	12
Chr02	2869035	2869256	222	loss	20
Chr02	2883372	2887617	4246	gain	311
Chr02	2889532	2890522	991	loss	102
Chr02	2891702	2894526	2825	loss	23
Chr02	2898571	2899083	513	loss	64
Chr02	3245274	3245556	283	loss	56
Chr02	3246684	3247051	368	loss	44
Chr02	3261824	3262291	468	loss	10
Chr02	3266867	3267689	823	loss	33
Chr02	3289817	3371182	81366	both	24
Chr02	3386912	3391992	5081	loss	10
Chr02	3491703	3492074	372	loss	10
Chr02	3502663	3502964	302	loss	27
Chr02	3570687	3575448	4762	loss	124
Chr02	3595175	3600148	4974	loss	45
Chr02	3610678	3615479	4802	loss	31
Chr02	3618690	3620807	2118	loss	41
Chr02	3654006	3660229	6224	loss	252
Chr02	3770601	3779545	8945	gain	57
Chr02	3788035	3793231	5197	loss	16
Chr02	3797159	3800824	3666	loss	87
Chr02	3804496	3804958	463	loss	63
Chr02	3807513	3807720	208	loss	14
Chr02	3821888	3828386	6499	loss	14
Chr02	3830759	3831617	859	loss	31
Chr02	3843354	3877722	34369	gain	53
Chr02	3884592	3885261	670	loss	21
Chr02	4407293	4412334	5042	loss	16
Chr02	4535553	4536459	907	loss	77
Chr02	4540676	4545070	4395	loss	19
Chr02	4576817	4578046	1230	loss	11
Chr02	4582331	4590691	8361	loss	176
Chr02	4594999	4598751	3753	loss	41
Chr02	4642648	4642902	255	gain	11
Chr02	4652240	4657756	5517	loss	83
Chr02	4682941	4686599	3659	loss	203
Chr02	4765531	4767429	1899	loss	71
Chr02	4768255	4774583	6329	loss	162
Chr02	4785958	4788324	2367	loss	19
Chr02	4812421	4813027	607	gain	14
Chr02	4869014	4874324	5311	loss	226
Chr02	4875631	4876579	949	loss	43
Chr02	4885926	4886396	471	loss	19
Chr02	4891764	4894597	2834	gain	29
Chr02	4955238	4955447	210	loss	18
Chr02	5027611	5027832	222	loss	47
Chr02	5109384	5110724	1341	loss	35
Chr02	5111370	5112183	814	loss	34
Chr02	5186750	5187850	1101	loss	76
Chr02	5196479	5197123	645	loss	109
Chr02	5316521	5324681	8161	loss	160
Chr02	5394971	5396739	1769	loss	111
Chr02	5433572	5434629	1058	loss	99
Chr02	5444159	5444379	221	loss	12
Chr02	5450158	5450376	219	gain	10
Chr02	5488811	5494360	5550	loss	166
Chr02	5579834	5579998	165	loss	52
Chr02	5629085	5629808	724	gain	61
Chr02	5658798	6019532	360735	both	322
Chr02	6023804	6024497	694	loss	40
Chr02	6025979	6026507	529	loss	67
Chr02	6026629	6027185	557	loss	53
Chr02	6048659	6049761	1103	gain	61
Chr02	6061387	6061617	231	loss	11
Chr02	6073191	6077203	4013	loss	140
Chr02	6086601	6091670	5070	loss	159
Chr02	6106195	6107432	1238	loss	13
Chr02	6116526	6117751	1226	loss	42
Chr02	6122761	6123783	1023	loss	16
Chr02	6125308	6132457	7150	loss	79
Chr02	6137132	6189617	52486	both	259
Chr02	6240374	6248617	8244	loss	208
Chr02	6318477	6319290	814	loss	51
Chr02	6322012	6323027	1016	loss	35
Chr02	6329934	6340425	10492	loss	105
Chr02	6343117	6347596	4480	loss	19
Chr02	6507473	6533492	26020	both	27
Chr02	6534527	6535110	584	loss	10
Chr02	6608629	6622380	13752	loss	90
Chr02	6692813	6694876	2064	loss	60
Chr02	6775219	6776069	851	loss	92
Chr02	6783122	6785405	2284	loss	47
Chr02	6827790	6829064	1275	loss	203
Chr02	6853138	6855730	2593	loss	31
Chr02	6927255	6928328	1074	loss	22
Chr02	6966921	6973969	7049	loss	10
Chr02	7111685	7113914	2230	loss	80
Chr02	7163810	7170988	7179	loss	57
Chr02	7171329	7208582	37254	loss	256
Chr02	7223166	7223665	500	loss	19
Chr02	7238244	7242024	3781	gain	14
Chr02	7278213	7284599	6387	loss	209
Chr02	7286407	7290622	4216	loss	98
Chr02	7292000	7292903	904	loss	13
Chr02	7322145	7322854	710	loss	13
Chr02	7333760	7337627	3868	loss	10
Chr02	7338190	7345627	7438	loss	19
Chr02	7350865	7351020	156	loss	10
Chr02	7424374	7428132	3759	loss	77
Chr02	7448792	7464056	15265	loss	103
Chr02	7490163	7497291	7129	gain	45
Chr02	7523665	7531667	8003	loss	186
Chr02	7549184	7549867	684	loss	49
Chr02	7561844	7562014	171	gain	14
Chr02	7563888	7573720	9833	loss	209
Chr02	7607089	7607558	470	loss	18
Chr02	7725195	7729752	4558	gain	13
Chr02	7732481	7737577	5097	loss	36
Chr02	7802145	8649287	847143	both	341
Chr02	8683295	8686023	2729	gain	11
Chr02	8730277	8730595	319	loss	21
Chr02	8746348	8748861	2514	loss	77
Chr02	8751068	8753075	2008	loss	21
Chr02	8780280	8844482	64203	both	81
Chr02	8856123	8862569	6447	loss	17
Chr02	8882252	8883172	921	loss	10
Chr02	8970799	8971525	727	loss	44
Chr02	9005858	9012126	6269	loss	140
Chr02	9027799	9050210	22412	loss	30
Chr02	9109325	9110277	953	loss	24
Chr02	9212836	9213987	1152	loss	47
Chr02	9214489	9215436	948	loss	21
Chr02	9224006	9224397	392	loss	38
Chr02	9239577	9245150	5574	loss	36
Chr02	9247407	9255763	8357	loss	105
Chr02	9267834	9287652	19819	both	182
Chr02	9292726	9294906	2181	loss	26
Chr02	9298044	9299526	1483	loss	15
Chr02	9333532	9334096	565	loss	19
Chr02	9373356	9373577	222	loss	69
Chr02	9497916	9498914	999	loss	16
Chr02	9511177	9521618	10442	loss	35
Chr02	9531294	9547294	16001	both	36
Chr02	9583286	9583901	616	loss	21
Chr02	9588581	9589061	481	gain	155
Chr02	9660484	9660859	376	loss	48
Chr02	9679955	9693472	13518	loss	28
Chr02	9707899	9708985	1087	loss	29
Chr02	9727511	9727891	381	loss	14
Chr02	9734946	9739788	4843	loss	33
Chr02	9744824	9745671	848	loss	70
Chr02	9745813	9746720	908	loss	48
Chr02	9748340	9749231	892	loss	25
Chr02	9758658	9760943	2286	loss	13
Chr02	9767613	9768113	501	loss	16
Chr02	9857126	9857925	800	loss	131
Chr02	9971442	9972371	930	loss	40
Chr02	9994552	9998280	3729	loss	124
Chr02	10003061	10003847	787	loss	122
Chr02	10021234	10022049	816	loss	38
Chr02	10023347	10028274	4928	loss	275
Chr02	10058249	10064706	6458	loss	80
Chr02	10184717	10185427	711	loss	12
Chr02	10196652	10196964	313	gain	76
Chr02	10245945	10246321	377	loss	19
Chr02	10247090	10247478	389	loss	20
Chr02	10269313	10280520	11208	gain	20
Chr02	10285870	10292856	6987	loss	16
Chr02	10325649	10327248	1600	loss	237
Chr02	10392978	10399566	6589	loss	17
Chr02	10409692	10415087	5396	loss	143
Chr02	10423970	10441858	17889	gain	90
Chr02	10500770	10501906	1137	loss	80
Chr02	10502717	10506505	3789	loss	34
Chr02	10513460	10516539	3080	loss	13
Chr02	10540560	10544312	3753	loss	60
Chr02	10590904	10591451	548	gain	35
Chr02	10601451	10601605	155	loss	19
Chr02	10657806	10661607	3802	loss	87
Chr02	10680048	10682144	2097	gain	135
Chr02	10689247	10695393	6147	loss	61
Chr02	10696687	10699302	2616	loss	163
Chr02	10700196	10700514	319	loss	35
Chr02	10703352	10703625	274	loss	20
Chr02	10770611	10771426	816	loss	58
Chr02	10790831	10824269	33439	both	53
Chr02	10871640	10874653	3014	loss	28
Chr02	10879002	10879280	279	loss	15
Chr02	10918819	10925037	6219	loss	192
Chr02	11273357	11273511	155	loss	19
Chr02	11304834	11305952	1119	loss	11
Chr02	11307414	11307697	284	loss	22
Chr02	11311232	11311940	709	loss	10
Chr02	11382461	11386045	3585	loss	128
Chr02	11419737	11422926	3190	loss	14
Chr02	11500290	11501976	1687	loss	44
Chr02	11552453	11555912	3460	loss	93
Chr02	11557237	11558402	1166	loss	43
Chr02	11575894	11576648	755	loss	85
Chr02	11628240	11633744	5505	loss	26
Chr02	11838285	11856985	18701	loss	30
Chr02	11889299	11889800	502	loss	124
Chr02	11919574	11919971	398	loss	18
Chr02	12027135	12027330	196	loss	15
Chr02	12033352	12041820	8469	loss	10
Chr02	12058873	12059806	934	loss	20
Chr02	12102556	12103543	988	loss	52
Chr02	12138823	12140261	1439	loss	61
Chr02	12190960	12191317	358	loss	18
Chr02	12200584	12200984	401	loss	14
Chr02	12204419	12211643	7225	gain	62
Chr02	12224935	12228297	3363	loss	75
Chr02	12230130	12230469	340	loss	13
Chr02	12243966	12244462	497	loss	17
Chr02	12294918	12295714	797	loss	13
Chr02	12300428	12300802	375	loss	41
Chr02	12367860	12371560	3701	loss	26
Chr02	12372753	12375112	2360	loss	176
Chr02	12386922	12394661	7740	loss	36
Chr02	12404306	12409600	5295	loss	79
Chr02	12474782	12474989	208	loss	10
Chr02	12491029	12497139	6111	loss	90
Chr02	12514408	12514577	170	gain	87
Chr02	12527348	12528223	876	loss	79
Chr02	12547425	12547863	439	loss	41
Chr02	12554908	12556418	1511	loss	67
Chr02	12593780	12595006	1227	loss	118
Chr02	12626228	12631248	5021	loss	126
Chr02	12641393	12649818	8426	loss	240
Chr02	12664954	12665694	741	loss	107
Chr02	12669958	12671314	1357	loss	75
Chr02	12693080	12697416	4337	loss	57
Chr02	12799482	12799932	451	loss	60
Chr02	12811874	12817917	6044	loss	56
Chr02	12970299	12971856	1558	loss	18
Chr02	12973318	12973552	235	loss	25
Chr02	12990911	12994987	4077	loss	40
Chr02	13011572	13013372	1801	loss	72
Chr02	13015042	13017526	2485	loss	18
Chr02	13035748	13037576	1829	loss	174
Chr02	13069381	13079130	9750	loss	85
Chr02	13133115	13135383	2269	loss	24
Chr02	13150164	13150546	383	loss	19
Chr02	13154040	13156464	2425	loss	13
Chr02	13207602	13207985	384	loss	15
Chr02	13240549	13240873	325	gain	68
Chr02	13269223	13273987	4765	loss	35
Chr02	13289465	13294680	5216	loss	96
Chr02	13328506	13342064	13559	loss	61
Chr02	13342762	13343827	1066	loss	32
Chr02	13386439	13390818	4380	loss	35
Chr02	13396518	13397445	928	loss	34
Chr02	13422430	13423121	692	loss	26
Chr02	13451270	13452534	1265	loss	14
Chr02	13453618	13456936	3319	loss	163
Chr02	13457617	13457984	368	loss	13
Chr02	13458567	13458722	156	loss	21
Chr02	13461382	13462731	1350	loss	29
Chr02	13508403	13510046	1644	loss	28
Chr02	13513227	13514014	788	loss	26
Chr02	13517590	13518668	1079	loss	28
Chr02	13596632	13606311	9680	loss	12
Chr02	13714202	13715439	1238	loss	19
Chr02	13737681	13742944	5264	loss	241
Chr02	13744415	13749816	5402	loss	108
Chr02	13782414	13787611	5198	loss	23
Chr02	13870612	13879014	8403	loss	45
Chr02	13880106	13881236	1131	loss	174
Chr02	13882842	13883911	1070	loss	10
Chr02	13941500	13942435	936	loss	45
Chr02	14025849	14026344	496	loss	38
Chr02	14027283	14050390	23108	gain	108
Chr02	14052337	14064610	12274	loss	28
Chr02	14089474	14089848	375	gain	23
Chr02	14104055	14105035	981	loss	92
Chr02	14121761	14138409	16649	loss	34
Chr02	14162237	14162862	626	loss	98
Chr02	14199788	14200304	517	loss	58
Chr02	14206148	14206370	223	loss	28
Chr02	14237131	14238239	1109	loss	135
Chr02	14261492	14263407	1916	loss	70
Chr02	14272171	14273479	1309	loss	108
Chr02	14276920	14277362	443	loss	31
Chr02	14318464	14331864	13401	both	100
Chr02	14385140	14386130	991	loss	58
Chr02	14390144	14390943	800	loss	51
Chr02	14393807	14399173	5367	loss	71
Chr02	14419815	14424871	5057	loss	26
Chr02	14426876	14428369	1494	loss	71
Chr02	14441766	14442925	1160	loss	85
Chr02	14446353	14446724	372	loss	32
Chr02	14495071	14495764	694	loss	43
Chr02	14598502	14599284	783	loss	10
Chr02	14630851	14632402	1552	loss	139
Chr02	14642305	14646326	4022	gain	54
Chr02	14739931	14740429	499	loss	19
Chr02	14748448	14749104	657	loss	60
Chr02	14749929	14751211	1283	loss	80
Chr02	14814902	14815855	954	loss	90
Chr02	14873626	14892434	18809	loss	27
Chr02	14899660	14901496	1837	loss	18
Chr02	14930119	14931034	916	loss	58
Chr02	14938717	14948911	10195	loss	130
Chr02	15060336	15067545	7210	loss	16
Chr02	15089800	15091705	1906	loss	16
Chr02	15093754	15103451	9698	loss	33
Chr02	15121984	15123443	1460	loss	16
Chr02	15168347	15174242	5896	loss	15
Chr02	15176136	15182342	6207	loss	96
Chr02	15230771	15231679	909	loss	93
Chr02	15233409	15233783	375	loss	14
Chr02	15264899	15269938	5040	loss	25
Chr02	15394403	15395731	1329	loss	19
Chr02	15443895	15448891	4997	loss	69
Chr02	15450174	15452005	1832	loss	71
Chr02	15464607	15464982	376	loss	68
Chr02	15482922	15486674	3753	loss	36
Chr02	15504982	15506457	1476	loss	63
Chr02	15551669	15551889	221	loss	14
Chr02	15563923	15565553	1631	loss	20
Chr02	15592965	15593337	373	loss	46
Chr02	15642761	15643961	1201	loss	11
Chr02	15701435	15707876	6442	loss	90
Chr02	15709768	15709987	220	gain	23
Chr02	15730217	15731453	1237	gain	18
Chr02	15807840	15813741	5902	loss	139
Chr02	16002641	16003971	1331	loss	10
Chr02	16110300	16110858	559	loss	13
Chr02	16125458	16128080	2623	loss	41
Chr02	16137892	16138281	390	loss	12
Chr02	16153991	16162630	8640	loss	55
Chr02	16172829	16174500	1672	loss	101
Chr02	16175289	16190709	15421	loss	11
Chr02	16195950	16196651	702	loss	39
Chr02	16306275	16314701	8427	loss	49
Chr02	16362714	16366565	3852	loss	82
Chr02	16369725	16379461	9737	loss	12
Chr02	16405783	16419315	13533	loss	15
Chr02	16473985	16479089	5105	loss	74
Chr02	16485037	16485421	385	loss	55
Chr02	16635175	16636196	1022	loss	19
Chr02	16656231	16656475	245	loss	14
Chr02	16656942	16657637	696	loss	36
Chr02	16691869	16692402	534	loss	13
Chr02	16704233	16704605	373	loss	27
Chr02	16710351	16711191	841	loss	63
Chr02	16756596	16757304	709	loss	38
Chr02	16784488	16788601	4114	loss	40
Chr02	16798009	16799647	1639	loss	10
Chr02	16833802	16834693	892	loss	43
Chr02	16901619	16904209	2591	loss	34
Chr02	16924550	16929097	4548	loss	57
Chr02	17091784	17092157	374	loss	12
Chr02	17125556	17126303	748	loss	16
Chr02	17149379	17153208	3830	gain	17
Chr02	17218567	17227582	9016	loss	73
Chr02	17256017	17256481	465	loss	11
Chr02	17275306	17276013	708	loss	94
Chr02	17551708	17556554	4847	loss	60
Chr02	17557301	17573483	16183	both	276
Chr02	17579730	17596384	16655	loss	145
Chr02	17635863	17653206	17344	loss	12
Chr02	17714249	17727814	13566	loss	57
Chr02	17826318	17828440	2123	loss	42
Chr02	17966167	17966347	181	loss	16
Chr02	18103317	18113697	10381	loss	157
Chr02	18123863	18128132	4270	loss	43
Chr02	18206252	18213635	7384	loss	185
Chr02	18291473	18291928	456	loss	29
Chr02	18296776	18297212	437	loss	10
Chr02	18305656	18306008	353	loss	26
Chr02	18310200	18311651	1452	loss	107
Chr02	18422753	18422929	177	gain	15
Chr02	18422959	18423366	408	loss	17
Chr02	18423510	18423664	155	loss	16
Chr02	18446053	18446981	929	loss	10
Chr02	18520120	18520941	822	loss	12
Chr02	18541773	18546319	4547	loss	110
Chr02	18548299	18549325	1027	loss	37
Chr02	18557264	18565176	7913	loss	195
Chr02	18584149	18588005	3857	loss	135
Chr02	18622613	18628497	5885	loss	13
Chr02	18667251	18668353	1103	loss	11
Chr02	18674571	18675547	977	loss	46
Chr02	18774236	18774861	626	loss	33
Chr02	18834873	18841131	6259	loss	192
Chr02	18892040	18892403	364	loss	91
Chr02	18898558	18898713	156	loss	17
Chr02	18905810	18913255	7446	loss	29
Chr02	19007235	19009069	1835	loss	71
Chr02	19016055	19022707	6653	loss	163
Chr02	19027789	19027954	166	loss	72
Chr02	19054775	19056202	1428	loss	46
Chr02	19151821	19157580	5760	loss	25
Chr02	19200973	19206915	5943	loss	46
Chr02	19207625	19207792	168	loss	14
Chr02	19208023	19209033	1011	gain	76
Chr02	19275853	19280424	4572	loss	26
Chr02	19401161	19401692	532	loss	17
Chr02	19406673	19411740	5068	loss	54
Chr02	19496359	19496731	373	loss	34
Chr02	19507122	19507843	722	loss	10
Chr02	19526408	19527351	944	loss	76
Chr02	19541919	19547297	5379	loss	15
Chr02	19609738	19616393	6656	loss	19
Chr02	19676332	19682092	5761	loss	37
Chr02	19693512	19703655	10144	loss	49
Chr02	19737898	19747748	9851	loss	183
Chr02	19793555	19803146	9592	loss	61
Chr02	19809614	19810305	692	loss	32
Chr02	19813073	19813446	374	loss	48
Chr02	19840071	19845564	5494	loss	181
Chr02	19878128	19887044	8917	loss	29
Chr02	19971542	19972572	1031	loss	66
Chr02	19980347	19982466	2120	loss	137
Chr02	20014658	20015369	712	loss	51
Chr02	20032011	20034292	2282	loss	86
Chr02	20083073	20083767	695	gain	11
Chr02	20136308	20144490	8183	loss	28
Chr02	20161034	20166490	5457	loss	64
Chr02	20169678	20174492	4815	loss	56
Chr02	20276240	20287585	11346	loss	103
Chr02	20304793	20305434	642	loss	38
Chr02	20307461	20314729	7269	loss	220
Chr02	20320632	20321597	966	loss	137
Chr02	20387754	20388082	329	loss	76
Chr02	20389497	20390131	635	loss	33
Chr02	20418441	20423217	4777	loss	39
Chr02	20423566	20430823	7258	loss	20
Chr02	20466291	20466641	351	loss	12
Chr02	20473643	20483548	9906	loss	129
Chr02	20485889	20486497	609	loss	38
Chr02	20488816	20490277	1462	loss	113
Chr02	20494351	20494626	276	loss	15
Chr02	20536846	20538710	1865	loss	50
Chr02	20652204	20652578	375	loss	36
Chr02	20694127	20696211	2085	loss	27
Chr02	20817856	20827723	9868	loss	137
Chr02	20865863	20866039	177	loss	11
Chr02	20914023	20917439	3417	loss	15
Chr02	20927849	20928245	397	loss	14
Chr02	20928687	20928843	157	loss	14
Chr02	20933651	20934024	374	loss	54
Chr02	20944979	20946061	1083	loss	211
Chr02	21072348	21077992	5645	loss	212
Chr02	21272389	21274726	2338	loss	190
Chr02	21295813	21295959	147	loss	20
Chr02	21358902	21359640	739	loss	37
Chr02	21391505	21418125	26621	loss	10
Chr02	21470993	21482263	11271	loss	20
Chr02	21517533	21520054	2522	loss	11
Chr02	21521656	21531448	9793	loss	23
Chr02	21549474	21551286	1813	loss	11
Chr02	21552686	21553059	374	loss	16
Chr02	21585336	21589275	3940	loss	98
Chr02	21643769	21658243	14475	loss	16
Chr02	21679114	21687094	7981	loss	206
Chr02	21701875	21702967	1093	loss	10
Chr02	21737606	21738412	807	gain	151
Chr02	21738491	21739494	1004	loss	13
Chr02	21757525	21757994	470	loss	29
Chr02	21758120	21758585	466	loss	22
Chr02	21765405	21767205	1801	loss	122
Chr02	21791108	21791990	883	loss	104
Chr02	21800387	21804313	3927	loss	41
Chr02	21852820	21853284	465	loss	35
Chr02	21863781	21865548	1768	loss	82
Chr02	21865926	21875656	9731	loss	123
Chr02	21898384	21900183	1800	loss	13
Chr02	21907155	21908600	1446	loss	93
Chr02	21917229	21925491	8263	loss	201
Chr02	22104567	22104768	202	gain	32
Chr02	22104921	22107098	2178	loss	53
Chr02	22115215	22124905	9691	loss	115
Chr02	22144299	22148682	4384	loss	50
Chr02	22152120	22153072	953	loss	170
Chr02	22162470	22170233	7764	loss	114
Chr02	22399808	22399971	164	loss	29
Chr02	22457679	22461261	3583	loss	176
Chr02	22461816	22468844	7029	loss	196
Chr02	22510626	22514128	3503	loss	23
Chr02	22518451	22520319	1869	loss	146
Chr02	22591904	22603072	11169	loss	38
Chr02	22702320	22704557	2238	loss	30
Chr02	22778974	22779692	719	loss	28
Chr02	22835202	22841552	6351	loss	109
Chr02	22881057	22889197	8141	loss	132
Chr02	22913394	22917082	3689	loss	67
Chr02	22942084	22952035	9952	loss	73
Chr02	23067888	23073130	5243	loss	151
Chr02	23177118	23177736	619	loss	46
Chr02	23212003	23213646	1644	gain	14
Chr02	23246189	23257291	11103	loss	24
Chr02	23257611	23259778	2168	loss	19
Chr02	23299290	23300235	946	loss	78
Chr02	23301757	23302037	281	loss	10
Chr02	23308887	23310705	1819	loss	167
Chr02	23320738	23324186	3449	loss	102
Chr02	23325501	23327296	1796	loss	23
Chr02	23383349	23384324	976	loss	116
Chr02	23447724	23449824	2101	loss	45
Chr02	23568958	23570876	1919	loss	121
Chr02	23598524	23600443	1920	loss	26
Chr02	23635772	23637872	2101	loss	39
Chr02	23766089	23768504	2416	loss	127
Chr02	23830910	23835030	4121	loss	13
Chr02	23845240	23856699	11460	loss	33
Chr02	23858646	23861252	2607	loss	12
Chr02	23918133	23925355	7223	loss	34
Chr02	23925646	23944439	18794	loss	47
Chr02	23947603	23959375	11773	loss	114
Chr02	24489380	24500777	11398	loss	237
Chr02	24512221	24514082	1862	loss	62
Chr02	24531399	24541257	9859	loss	159
Chr02	24655078	24668449	13372	loss	41
Chr02	24741129	24742549	1421	loss	84
Chr02	24757716	24759264	1549	loss	230
Chr02	24891040	24898001	6962	loss	22
Chr02	24898790	24903766	4977	loss	97
Chr02	24925384	24927037	1654	loss	181
Chr02	25301064	25308759	7696	loss	140
Chr02	25315969	25316292	324	loss	16
Chr02	25322928	25333406	10479	loss	61
Chr02	25368312	25381399	13088	loss	195
Chr02	25381742	25383478	1737	loss	215
Chr02	25384433	25389160	4728	loss	144
Chr02	25406516	25407574	1059	loss	74
Chr02	25434875	25437155	2281	loss	60
Chr02	25438331	25440242	1912	loss	214
Chr02	25574162	25581786	7625	loss	151
Chr02	25631926	25632106	181	loss	11
Chr02	25633870	25640123	6254	loss	193
Chr02	25730729	25732637	1909	loss	17
Chr02	25792175	25794266	2092	loss	18
Chr02	25856506	25858718	2213	loss	97
Chr02	25910883	25946553	35671	loss	60
Chr02	25995363	25995864	502	loss	66
Chr02	26015340	26017501	2162	loss	17
Chr02	26034475	26041711	7237	loss	196
Chr02	26050280	26050684	405	loss	11
Chr02	26053766	26059031	5266	loss	118
Chr02	26083116	26090110	6995	loss	26
Chr02	26272405	26291249	18845	loss	10
Chr02	26354018	26354823	806	loss	37
Chr02	26403137	26403994	858	loss	151
Chr02	26447445	26447750	306	loss	15
Chr02	26466460	26467027	568	gain	11
Chr02	26499549	26500411	863	loss	59
Chr02	26506124	26511131	5008	loss	22
Chr02	26520309	26524111	3803	loss	74
Chr02	26539745	26540071	327	gain	52
Chr02	26731028	26732804	1777	loss	140
Chr02	26774596	26776725	2130	loss	12
Chr02	26944012	26951424	7413	loss	13
Chr02	26958415	26971448	13034	loss	216
Chr02	27037562	27056978	19417	loss	38
Chr02	27091982	27106047	14066	loss	160
Chr02	27121268	27122393	1126	loss	75
Chr02	27184275	27186042	1768	loss	14
Chr02	27186261	27191294	5034	loss	18
Chr02	27215990	27225311	9322	loss	52
Chr02	27234741	27235085	345	gain	16
Chr02	27241543	27246776	5234	loss	25
Chr02	27336697	27337091	395	loss	12
Chr02	27339101	27339262	162	loss	12
Chr02	27363086	27372574	9489	loss	128
Chr02	27373616	27374730	1115	loss	26
Chr02	27375270	27396795	21526	loss	16
Chr02	27398719	27409466	10748	loss	21
Chr02	27600051	27604826	4776	loss	10
Chr02	27646336	27646629	294	loss	11
Chr02	27652340	27659749	7410	gain	38
Chr02	27683801	27684439	639	gain	41
Chr02	27704390	27706797	2408	loss	29
Chr02	27710486	27714037	3552	loss	13
Chr02	27728626	27730045	1420	loss	112
Chr02	27805682	27806958	1277	loss	24
Chr02	27820666	27821484	819	loss	71
Chr02	27848503	27853414	4912	loss	11
Chr02	27879461	27881133	1673	loss	95
Chr02	27889177	27892795	3619	loss	24
Chr02	27922133	27922404	272	loss	21
Chr02	27923047	27924543	1497	loss	30
Chr02	27940207	27945060	4854	loss	18
Chr02	27963655	27967433	3779	gain	49
Chr02	27968885	27970467	1583	loss	32
Chr02	28034016	28038976	4961	loss	143
Chr02	28067669	28077807	10139	loss	80
Chr02	28096215	28115885	19671	loss	19
Chr02	28137916	28142758	4843	loss	78
Chr02	28185875	28187126	1252	loss	13
Chr02	28265523	28278768	13246	loss	225
Chr02	28315051	28315420	370	loss	33
Chr02	28323089	28328319	5231	loss	61
Chr02	28357234	28365669	8436	both	235
Chr02	28420733	28425993	5261	loss	47
Chr02	28427907	28428776	870	loss	45
Chr02	28479939	28484587	4649	gain	40
Chr02	28506744	28507913	1170	loss	129
Chr02	28598389	28604676	6288	loss	129
Chr02	28604848	28605851	1004	loss	40
Chr02	28611223	28611745	523	loss	66
Chr02	28617594	28618596	1003	loss	26
Chr02	28632505	28638667	6163	loss	11
Chr02	28646089	28647249	1161	loss	12
Chr02	28677691	28680497	2807	loss	83
Chr02	28764487	28769386	4900	loss	54
Chr02	28835107	28836053	947	loss	23
Chr02	28838950	28839106	157	gain	23
Chr02	28896093	28896708	616	loss	49
Chr02	28913875	28915517	1643	loss	30
Chr02	28923544	28924420	877	gain	15
Chr02	28925106	28948727	23622	both	93
Chr02	28959605	28960582	978	loss	136
Chr02	28962315	28969133	6819	loss	37
Chr02	28985989	28995650	9662	loss	43
Chr02	28999454	29000907	1454	loss	199
Chr02	29169939	29170768	830	loss	94
Chr02	29171283	29176167	4885	loss	37
Chr02	29203924	29210172	6249	loss	31
Chr02	29265851	29274002	8152	loss	176
Chr02	29297537	29297921	385	loss	11
Chr02	29301783	29309424	7642	loss	161
Chr02	29336034	29347591	11558	loss	145
Chr02	29348772	29349190	419	loss	14
Chr02	29372212	29376414	4203	loss	68
Chr02	29407780	29408610	831	loss	79
Chr02	29426811	29428616	1806	loss	29
Chr02	29480775	29481977	1203	loss	14
Chr02	29483553	29488327	4775	loss	10
Chr02	29498286	29506803	8518	gain	60
Chr02	29514517	29516784	2268	loss	165
Chr02	29518339	29519450	1112	loss	31
Chr02	29535977	29536679	703	loss	69
Chr02	29543610	29548716	5107	loss	88
Chr02	29549461	29550468	1008	loss	119
Chr02	29554038	29559453	5416	loss	112
Chr02	29561564	29564069	2506	loss	104
Chr02	29567132	29574937	7806	loss	157
Chr02	29577825	29585295	7471	loss	98
Chr02	29649588	29657786	8199	loss	53
Chr02	29657910	29693980	36071	both	56
Chr02	29734264	29737303	3040	loss	126
Chr02	29742662	29753846	11185	loss	58
Chr02	29754772	29758898	4127	loss	23
Chr02	29760080	29760234	155	loss	13
Chr02	29840666	29846533	5868	loss	24
Chr02	29866252	29872749	6498	loss	28
Chr02	29878979	29888279	9301	loss	39
Chr02	29892432	29893039	608	loss	13
Chr02	29918871	29919304	434	loss	10
Chr02	29919896	29920050	155	loss	13
Chr02	29922113	29924462	2350	loss	38
Chr02	30022759	30027423	4665	loss	172
Chr02	30028465	30030079	1615	loss	241
Chr02	30032902	30034526	1625	loss	44
Chr02	30071763	30071982	220	loss	18
Chr02	30120595	30125523	4929	loss	10
Chr02	30125976	30146814	20839	loss	70
Chr02	30171825	30571418	399594	both	234
Chr02	30604035	30608584	4550	loss	17
Chr02	30617901	30618997	1097	loss	114
Chr02	30621099	30624295	3197	loss	20
Chr02	30631413	30648930	17518	loss	18
Chr02	30691930	30702051	10122	loss	26
Chr02	30789877	30791750	1874	loss	28
Chr02	30800073	30812638	12566	loss	35
Chr02	30845459	30853360	7902	loss	22
Chr02	30866037	30875591	9555	loss	197
Chr02	30900010	30900477	468	loss	16
Chr02	30970893	30972238	1346	gain	10
Chr02	30972675	30974233	1559	loss	10
Chr02	30974347	30977291	2945	loss	23
Chr02	31069439	31070376	938	loss	50
Chr02	31070858	31071439	582	loss	49
Chr02	31140710	31148503	7794	loss	71
Chr02	31155221	31155558	338	loss	10
Chr02	31193226	31193861	636	loss	23
Chr02	31211493	31213239	1747	loss	179
Chr02	31231692	31232489	798	loss	47
Chr02	31294903	31409343	114441	both	265
Chr02	31421047	31421764	718	loss	16
Chr02	31459023	31468878	9856	loss	28
Chr02	31519934	31527030	7097	loss	63
Chr02	31677790	31679466	1677	loss	16
Chr02	31697831	31705602	7772	loss	83
Chr02	31708651	31709717	1067	loss	17
Chr02	31711913	31718040	6128	loss	129
Chr02	31753213	31754639	1427	loss	21
Chr02	31768353	31773401	5049	loss	70
Chr02	31774419	31774792	374	loss	28
Chr02	31812628	31813220	593	gain	52
Chr02	31830435	31833181	2747	gain	40
Chr02	31838393	31839328	936	loss	72
Chr02	31857076	31859076	2001	loss	127
Chr02	31860040	31860263	224	loss	20
Chr02	31887759	31923741	35983	both	126
Chr02	31937579	31938025	447	gain	15
Chr02	31967576	31973549	5974	loss	126
Chr02	32114188	32115293	1106	loss	14
Chr02	32281388	32283052	1665	loss	11
Chr02	32285324	32286151	828	loss	27
Chr02	32501841	32507237	5397	loss	79
Chr02	32516663	32518118	1456	loss	69
Chr02	32539231	32540260	1030	loss	51
Chr02	32590048	32590824	777	loss	111
Chr02	32592661	32609220	16560	loss	49
Chr02	32626111	32626414	304	loss	23
Chr02	32635277	32637792	2516	loss	20
Chr02	32828402	32829740	1339	loss	27
Chr02	32834607	32843164	8558	loss	10
Chr02	32844658	32854487	9830	loss	49
Chr02	32949616	32955197	5582	loss	171
Chr02	32958309	32959052	744	loss	14
Chr02	32974810	32980151	5342	loss	152
Chr02	33001073	33005977	4905	loss	59
Chr02	33006863	33011070	4208	loss	29
Chr02	33043507	33044958	1452	gain	37
Chr02	33098053	33100650	2598	loss	24
Chr02	33103824	33113619	9796	loss	29
Chr02	33138650	33140566	1917	loss	13
Chr02	33148039	33149273	1235	loss	51
Chr02	33159998	33160466	469	loss	58
Chr02	33164308	33171148	6841	loss	184
Chr02	33262611	33264582	1972	both	112
Chr02	33290474	33293199	2726	loss	16
Chr02	33335612	33340885	5274	loss	218
Chr02	33344108	33344586	479	loss	39
Chr02	33377175	33379004	1830	loss	46
Chr02	33381662	33382188	527	loss	47
Chr02	33382298	33385701	3404	loss	104
Chr02	33472181	33480386	8206	loss	41
Chr02	33489203	33491295	2093	loss	24
Chr02	33512749	33527281	14533	loss	96
Chr02	33581664	33583319	1656	loss	11
Chr02	33587858	33589683	1826	loss	78
Chr02	33604235	33604653	419	loss	12
Chr02	33655113	33658811	3699	loss	10
Chr02	33676519	33677323	805	loss	47
Chr02	33696121	33696470	350	loss	31
Chr02	33729333	33736114	6782	loss	23
Chr02	33742265	33744779	2515	loss	24
Chr02	33751396	33757109	5714	both	23
Chr02	33796029	33804179	8151	loss	147
Chr02	33817086	33822146	5061	loss	39
Chr02	33900577	33902602	2026	loss	22
Chr02	33932329	33938066	5738	loss	64
Chr02	33954351	33967485	13135	loss	53
Chr02	34086281	34086915	635	loss	15
Chr02	34089014	34091192	2179	loss	90
Chr02	34228725	34234772	6048	loss	27
Chr02	34248312	34251231	2920	loss	14
Chr02	34267585	34269812	2228	loss	45
Chr02	34276495	34277899	1405	loss	49
Chr02	34279030	34306617	27588	gain	22
Chr02	34309100	34313055	3956	loss	22
Chr02	34382505	34392930	10426	loss	34
Chr02	34402940	34403224	285	loss	15
Chr02	34457106	34458791	1686	loss	65
Chr02	34459855	34460895	1041	loss	16
Chr02	34533818	34536275	2458	loss	88
Chr02	34545145	34547331	2187	gain	10
Chr02	34549503	34555093	5591	loss	77
Chr02	34555567	34556081	515	loss	12
Chr02	34647399	34657166	9768	loss	33
Chr02	34679988	34680484	497	loss	22
Chr02	34688116	34694034	5919	loss	129
Chr02	34752709	34754397	1689	loss	25
Chr02	34882296	34883756	1461	loss	47
Chr02	34894794	34895717	924	loss	17
Chr02	34898501	34909081	10581	loss	51
Chr02	34918243	34918665	423	loss	72
Chr02	34923687	34923934	248	loss	10
Chr02	34925086	34929787	4702	loss	60
Chr02	34932252	34932614	363	loss	17
Chr02	34939325	34940363	1039	loss	12
Chr02	34952150	34952770	621	loss	18
Chr02	34965475	34965911	437	loss	10
Chr02	34978537	34985734	7198	loss	67
Chr02	35058473	35066102	7630	loss	56
Chr02	35076902	35078042	1141	loss	12
Chr02	35098715	35107309	8595	loss	29
Chr02	35133058	35134739	1682	loss	26
Chr02	35172901	35173978	1078	loss	74
Chr02	35197011	35197192	182	gain	29
Chr02	35210055	35216936	6882	loss	43
Chr02	35261301	35262146	846	loss	32
Chr02	35387955	35396360	8406	loss	83
Chr02	35399470	35405108	5639	loss	108
Chr02	35415462	35424426	8965	loss	33
Chr02	35435451	35440434	4984	loss	65
Chr02	35455430	35456518	1089	loss	13
Chr02	35485833	35487418	1586	loss	14
Chr02	35489538	35498981	9444	loss	77
Chr02	35532880	35537676	4797	loss	41
Chr02	35579835	35580828	994	loss	10
Chr02	35584051	35584972	922	loss	113
Chr02	35596776	35597552	777	gain	29
Chr02	35657472	35659588	2117	loss	69
Chr02	35673214	35675485	2272	loss	10
Chr02	35755686	35783190	27505	loss	42
Chr02	35816208	35817360	1153	loss	54
Chr02	35819324	35825195	5872	gain	19
Chr02	35848518	35855607	7090	loss	18
Chr02	35883886	35889085	5200	loss	12
Chr02	35894746	35900620	5875	loss	13
Chr02	35976600	35979619	3020	gain	13
Chr02	35979892	35980271	380	loss	10
Chr02	36023370	36029489	6120	loss	29
Chr02	36123771	36125728	1958	loss	43
Chr02	36138459	36139919	1461	loss	12
Chr02	36152710	36155005	2296	loss	18
Chr02	36161391	36162116	726	loss	51
Chr02	36269219	36277294	8076	loss	15
Chr02	36288811	36294395	5585	loss	23
Chr02	36297466	36310780	13315	both	189
Chr02	36359176	36359966	791	gain	19
Chr02	36365259	36365968	710	loss	43
Chr02	36369095	36370235	1141	loss	72
Chr02	36403097	36413281	10185	loss	96
Chr02	36421142	36433702	12561	loss	187
Chr02	36441551	36442094	544	loss	26
Chr02	36442684	36443316	633	loss	138
Chr02	36527994	36541000	13007	gain	22
Chr02	36580541	36583446	2906	gain	72
Chr02	36636219	36636428	210	loss	40
Chr02	36685943	36692755	6813	loss	13
Chr02	36698995	36699923	929	loss	51
Chr02	36704685	36704953	269	gain	39
Chr02	36733595	36734785	1191	loss	18
Chr02	36786518	36787505	988	loss	175
Chr02	36918952	36928837	9886	loss	21
Chr02	36930724	36931896	1173	loss	12
Chr02	36934048	36934671	624	gain	13
Chr02	36947010	36947575	566	loss	35
Chr02	36949080	36950261	1182	loss	57
Chr02	36981670	36982697	1028	loss	96
Chr02	36994827	36994987	161	loss	12
Chr02	37105933	37108310	2378	loss	25
Chr02	37108610	37109026	417	loss	47
Chr02	37109792	37110594	803	loss	110
Chr02	37128413	37131035	2623	loss	13
Chr02	37182386	37183485	1100	loss	12
Chr02	37201184	37202134	951	loss	194
Chr02	37217207	37217724	518	loss	21
Chr02	37230107	37231815	1709	loss	57
Chr02	37239419	37239866	448	loss	33
Chr02	37240300	37240519	220	loss	20
Chr02	37246006	37246179	174	loss	15
Chr02	37298731	37303199	4469	both	76
Chr02	37314777	37322763	7987	loss	195
Chr02	37328660	37333742	5083	loss	201
Chr02	37405731	37410433	4703	loss	18
Chr02	37435694	37440917	5224	loss	78
Chr02	37516661	37518364	1704	loss	70
Chr02	37528814	37529838	1025	gain	38
Chr03	146857	147359	503	loss	12
Chr03	231022	231180	159	gain	19
Chr03	289807	294690	4884	loss	127
Chr03	299194	304709	5516	loss	19
Chr03	337979	338318	340	gain	29
Chr03	339316	339988	673	loss	30
Chr03	390194	402715	12522	loss	161
Chr03	412631	416595	3965	loss	111
Chr03	445744	455341	9598	gain	16
Chr03	554209	559191	4983	loss	15
Chr03	566641	571346	4706	loss	12
Chr03	662363	663632	1270	loss	32
Chr03	729869	734048	4180	loss	41
Chr03	807807	807975	169	loss	13
Chr03	818156	819112	957	loss	108
Chr03	842007	844138	2132	gain	35
Chr03	853840	856911	3072	loss	19
Chr03	888054	888214	161	gain	19
Chr03	928911	936704	7794	loss	173
Chr03	1096538	1097764	1227	loss	29
Chr03	1104230	1104483	254	loss	18
Chr03	1172428	1173084	657	loss	38
Chr03	1173872	1176056	2185	loss	20
Chr03	1262757	1268073	5317	loss	108
Chr03	1268942	1270261	1320	loss	13
Chr03	1364311	1373964	9654	loss	84
Chr03	1374298	1375483	1186	loss	33
Chr03	1379936	1380633	698	loss	24
Chr03	1417537	1418020	484	loss	37
Chr03	1635735	1636877	1143	loss	101
Chr03	1639555	1643243	3689	loss	27
Chr03	1670693	1674736	4044	loss	55
Chr03	1687805	1696219	8415	loss	18
Chr03	1700819	1701528	710	loss	29
Chr03	1717384	1722619	5236	loss	41
Chr03	1738200	1738400	201	loss	50
Chr03	1738583	1739150	568	loss	19
Chr03	1740164	1741592	1429	loss	110
Chr03	1742400	1743010	611	loss	95
Chr03	1746184	1749558	3375	loss	14
Chr03	1756328	1761486	5159	loss	30
Chr03	1776086	1780513	4428	loss	12
Chr03	1815247	1816895	1649	loss	12
Chr03	1879510	1882557	3048	loss	82
Chr03	1882795	1883128	334	loss	65
Chr03	1883759	1889050	5292	loss	47
Chr03	1891976	1892931	956	loss	67
Chr03	1934591	1935244	654	loss	24
Chr03	1948775	1950269	1495	loss	12
Chr03	1950618	1951210	593	loss	14
Chr03	1989926	1998307	8382	loss	185
Chr03	2030470	2030986	517	loss	43
Chr03	2084474	2127221	42748	both	39
Chr03	2140093	2143554	3462	loss	30
Chr03	2160185	2165826	5642	loss	62
Chr03	2293710	2327251	33542	both	96
Chr03	2331821	2334022	2202	loss	32
Chr03	2421113	2422002	890	loss	28
Chr03	2455055	2455609	555	gain	27
Chr03	2494682	2497215	2534	loss	38
Chr03	2522873	2523303	431	loss	10
Chr03	2709358	2711524	2167	loss	10
Chr03	2734465	2739435	4971	loss	10
Chr03	2756831	2757914	1084	loss	16
Chr03	2764422	2765007	586	gain	34
Chr03	2769208	2780008	10801	loss	15
Chr03	2787229	2793241	6013	loss	28
Chr03	2832964	2834628	1665	loss	22
Chr03	2846543	2846738	196	gain	12
Chr03	2871776	2872034	259	loss	36
Chr03	2883628	2884038	411	loss	23
Chr03	2900558	2900937	380	gain	53
Chr03	2948016	2953150	5135	loss	45
Chr03	2997393	2998418	1026	loss	15
Chr03	3071798	3072495	698	loss	13
Chr03	3092948	3109410	16463	loss	109
Chr03	3188873	3191156	2284	loss	71
Chr03	3228745	3230664	1920	loss	17
Chr03	3243908	3250327	6420	loss	12
Chr03	3254006	3255074	1069	loss	57
Chr03	3288111	3288281	171	loss	10
Chr03	3296383	3297468	1086	loss	99
Chr03	3335714	3338102	2389	loss	125
Chr03	3371021	3375905	4885	loss	70
Chr03	3382704	3393451	10748	loss	119
Chr03	3441070	3441352	283	loss	11
Chr03	3484404	3485460	1057	loss	14
Chr03	3490413	3502885	12473	loss	60
Chr03	3549880	3554915	5036	loss	22
Chr03	3617553	3643934	26382	gain	31
Chr03	3645700	3653171	7472	loss	13
Chr03	3679954	3680767	814	gain	15
Chr03	3733079	3740434	7356	loss	29
Chr03	3744008	3750386	6379	loss	13
Chr03	3755769	3757179	1411	loss	32
Chr03	3769700	3777598	7899	loss	21
Chr03	3785162	3785694	533	loss	29
Chr03	3825286	3827617	2332	loss	110
Chr03	3834106	3834481	376	loss	20
Chr03	3853734	4349621	495888	both	290
Chr03	4351069	4351783	715	loss	19
Chr03	4402583	4409823	7241	loss	21
Chr03	4478888	4484852	5965	loss	165
Chr03	4580252	4580806	555	gain	11
Chr03	4588302	4589784	1483	loss	11
Chr03	4615788	4616699	912	loss	72
Chr03	4645223	4655111	9889	loss	102
Chr03	4656445	4666002	9558	loss	62
Chr03	4748323	4748820	498	loss	28
Chr03	4764971	4765925	955	loss	17
Chr03	4781077	4783698	2622	loss	11
Chr03	4791546	4792455	910	loss	15
Chr03	4792811	4798634	5824	loss	65
Chr03	4810897	4811900	1004	gain	63
Chr03	4820224	4826577	6354	loss	20
Chr03	4828680	4833681	5002	gain	67
Chr03	4835041	4836629	1589	loss	126
Chr03	4899599	4904516	4918	loss	14
Chr03	4935149	4937145	1997	loss	19
Chr03	4939382	4942719	3338	loss	97
Chr03	5018690	5018857	168	loss	13
Chr03	5052296	5061691	9396	loss	126
Chr03	5108775	5112648	3874	loss	55
Chr03	5146751	5148672	1922	loss	11
Chr03	5176547	5177704	1158	loss	32
Chr03	5191035	5193087	2053	loss	98
Chr03	5232979	5241075	8097	loss	69
Chr03	5245699	5249616	3918	loss	30
Chr03	5284524	5284991	468	loss	97
Chr03	5291861	5292333	473	loss	27
Chr03	5294292	5299254	4963	loss	166
Chr03	5304219	5308790	4572	loss	19
Chr03	5359186	5360209	1024	loss	93
Chr03	5361032	5361811	780	loss	132
Chr03	5362755	5362976	222	loss	40
Chr03	5368207	5382267	14061	both	124
Chr03	5406744	5407298	555	loss	11
Chr03	5468896	5469887	992	gain	174
Chr03	5550972	5552068	1097	loss	22
Chr03	5584177	5590819	6643	loss	48
Chr03	5592447	5593663	1217	loss	53
Chr03	5840644	5840862	219	loss	37
Chr03	5960151	5960305	155	loss	17
Chr03	5997121	5997388	268	gain	13
Chr03	6172846	6178426	5581	loss	15
Chr03	6209367	6214355	4989	loss	15
Chr03	6222451	6222786	336	loss	14
Chr03	6237300	6243378	6079	loss	59
Chr03	6282421	6285360	2940	loss	161
Chr03	6285637	6287161	1525	loss	109
Chr03	6294041	6294357	317	loss	14
Chr03	6316022	6316351	330	gain	50
Chr03	6326188	6332258	6071	loss	29
Chr03	6358705	6363804	5100	loss	67
Chr03	6365913	6381607	15695	loss	34
Chr03	6383208	6383411	204	gain	76
Chr03	6394933	6411863	16931	gain	158
Chr03	6427358	6436879	9522	loss	203
Chr03	6442848	6444199	1352	gain	17
Chr03	6470631	6475473	4843	loss	14
Chr03	6505943	6507986	2044	loss	41
Chr03	6536914	6538037	1124	loss	143
Chr03	6545655	6566870	21216	gain	119
Chr03	6570669	6570828	160	loss	10
Chr03	6576294	6576660	367	loss	17
Chr03	6642188	6647731	5544	loss	132
Chr03	6650212	6652257	2046	loss	12
Chr03	6709530	6709999	470	loss	30
Chr03	6715540	6716601	1062	loss	102
Chr03	6720808	6723063	2256	loss	27
Chr03	6742380	6742817	438	loss	27
Chr03	6747012	6755499	8488	loss	47
Chr03	6788135	6789142	1008	loss	67
Chr03	6802939	6808319	5381	loss	167
Chr03	6817152	6818208	1057	gain	15
Chr03	6832195	6839759	7565	loss	187
Chr03	6881588	6885135	3548	loss	33
Chr03	6957308	6964400	7093	gain	34
Chr03	6985080	6985317	238	loss	18
Chr03	6996766	6997656	891	loss	14
Chr03	7004058	7010532	6475	loss	16
Chr03	7019291	7019555	265	gain	21
Chr03	7089213	7089590	378	loss	12
Chr03	7130579	7143129	12551	loss	14
Chr03	7260240	7261688	1449	gain	15
Chr03	7263085	7264418	1334	loss	14
Chr03	7305838	7306753	916	loss	53
Chr03	7326966	7330427	3462	loss	162
Chr03	7357239	7358145	907	loss	119
Chr03	7362801	7363231	431	loss	13
Chr03	7404916	7406495	1580	gain	11
Chr03	7407141	7413717	6577	loss	158
Chr03	7444341	7446985	2645	loss	24
Chr03	7526646	7554634	27989	loss	16
Chr03	7599344	7618386	19043	loss	43
Chr03	7725227	7733561	8335	loss	17
Chr03	7750561	7750783	223	loss	45
Chr03	7777492	7778261	770	loss	14
Chr03	7780252	7781214	963	loss	60
Chr03	7784051	7784846	796	loss	62
Chr03	7811757	7827087	15331	loss	70
Chr03	7830635	7836244	5610	loss	19
Chr03	7863112	7863485	374	loss	11
Chr03	7869093	7875484	6392	loss	130
Chr03	7896752	7910003	13252	loss	75
Chr03	7948689	7957049	8361	loss	25
Chr03	7992234	7993188	955	loss	35
Chr03	7999333	8000109	777	loss	15
Chr03	8031359	8032141	783	loss	13
Chr03	8046638	8051514	4877	loss	117
Chr03	8059494	8060789	1296	loss	19
Chr03	8097322	8097540	219	loss	16
Chr03	8101278	8106246	4969	loss	14
Chr03	8148731	8149252	522	loss	18
Chr03	8165616	8173204	7589	both	136
Chr03	8319318	8319746	429	loss	13
Chr03	8352530	8357636	5107	loss	127
Chr03	8429193	8429688	496	loss	28
Chr03	8461438	8462094	657	loss	26
Chr03	8463337	8464387	1051	loss	29
Chr03	8489421	8489939	519	loss	23
Chr03	8490895	8491655	761	loss	15
Chr03	8505899	8509576	3678	loss	11
Chr03	8530369	8531161	793	loss	26
Chr03	8569188	8569686	499	loss	18
Chr03	8623909	8625775	1867	loss	17
Chr03	8685060	8685915	856	loss	17
Chr03	8753906	8754548	643	gain	35
Chr03	8757107	8757961	855	loss	34
Chr03	8817599	8820641	3043	gain	95
Chr03	8880842	8886181	5340	loss	34
Chr03	8980873	8981741	869	loss	46
Chr03	8986045	8986384	340	loss	33
Chr03	9042056	9050498	8443	loss	13
Chr03	9158082	9163496	5415	loss	33
Chr03	9244964	9246129	1166	loss	14
Chr03	9247613	9251956	4344	loss	10
Chr03	9255358	9256788	1431	loss	14
Chr03	9309282	9309759	478	loss	22
Chr03	9315239	9319147	3909	loss	93
Chr03	9335799	9346419	10621	loss	73
Chr03	9350585	9351485	901	loss	24
Chr03	9425437	9425816	380	loss	10
Chr03	9435694	9435925	232	loss	31
Chr03	9436698	9440182	3485	loss	22
Chr03	9485320	9491763	6444	loss	22
Chr03	9517705	9527107	9403	loss	36
Chr03	9561282	9561485	204	loss	10
Chr03	9606404	9607156	753	loss	30
Chr03	9613135	9615185	2051	loss	48
Chr03	9640506	9644291	3786	loss	39
Chr03	9665800	9671086	5287	loss	119
Chr03	9682032	9682948	917	loss	11
Chr03	9742959	9743680	722	loss	41
Chr03	9746283	9767782	21500	gain	10
Chr03	9903233	9911160	7928	loss	132
Chr03	9959626	9975157	15532	loss	12
Chr03	10017155	10018475	1321	loss	32
Chr03	10050595	10053363	2769	loss	78
Chr03	10058315	10063038	4724	loss	142
Chr03	10064755	10066359	1605	loss	40
Chr03	10067089	10068546	1458	loss	96
Chr03	10068733	10069250	518	loss	44
Chr03	10073327	10078905	5579	loss	48
Chr03	10163074	10173099	10026	gain	13
Chr03	10219383	10220003	621	loss	26
Chr03	10301758	10308977	7220	loss	87
Chr03	10405784	10413022	7239	loss	139
Chr03	10538521	10542411	3891	loss	64
Chr03	10566447	10566916	470	loss	21
Chr03	10570680	10572745	2066	loss	38
Chr03	10573736	10573961	226	loss	14
Chr03	10607203	10613486	6284	loss	71
Chr03	10670294	10674442	4149	loss	10
Chr03	10676400	10677273	874	loss	30
Chr03	10685679	10686644	966	gain	13
Chr03	10705779	10706153	375	loss	10
Chr03	10779993	10781112	1120	loss	44
Chr03	10880835	10882717	1883	loss	11
Chr03	10888812	10892438	3627	loss	23
Chr03	10924211	10925689	1479	loss	10
Chr03	10946236	10946928	693	loss	50
Chr03	11145665	11147224	1560	loss	13
Chr03	11159818	11160555	738	loss	127
Chr03	11310542	11310926	385	loss	57
Chr03	11348365	11350038	1674	loss	49
Chr03	11386420	11391284	4865	loss	174
Chr03	11433760	11443782	10023	loss	10
Chr03	11504292	11581777	77486	loss	30
Chr03	11599598	11604628	5031	loss	52
Chr03	11800989	11801236	248	loss	11
Chr03	11837713	11853195	15483	loss	73
Chr03	11882690	11889542	6853	loss	16
Chr03	12144081	12145077	997	loss	11
Chr03	12156678	12161829	5152	loss	63
Chr03	12165610	12165982	373	loss	11
Chr03	12193194	12193376	183	gain	14
Chr03	12285498	12293858	8361	loss	13
Chr03	12305176	12314760	9585	loss	78
Chr03	12363845	12365473	1629	loss	47
Chr03	12405773	12406523	751	loss	18
Chr03	12466532	12468768	2237	loss	59
Chr03	12487985	12488537	553	loss	11
Chr03	12573348	12576349	3002	loss	32
Chr03	12886285	12886656	372	loss	14
Chr03	12926096	12952745	26650	loss	105
Chr03	12954978	12958884	3907	loss	16
Chr03	12966259	12966634	376	loss	20
Chr03	13163022	13164727	1706	loss	16
Chr03	13228704	13236535	7832	loss	22
Chr03	13241482	13242762	1281	loss	24
Chr03	13263484	13265355	1872	loss	10
Chr03	13279567	13300551	20985	both	288
Chr03	13319644	13325203	5560	loss	65
Chr03	13343654	13343877	224	loss	19
Chr03	13371390	13373849	2460	loss	36
Chr03	13413632	13417307	3676	loss	230
Chr03	13417461	13418405	945	loss	54
Chr03	13454454	13454765	312	loss	12
Chr03	13473459	13474091	633	gain	20
Chr03	13557833	13561888	4056	loss	10
Chr03	13572053	13582241	10189	loss	83
Chr03	13618869	13628582	9714	loss	108
Chr03	13668089	13668399	311	loss	18
Chr03	13724374	13724785	412	loss	17
Chr03	13724974	13726684	1711	loss	89
Chr03	13730609	13732819	2211	loss	22
Chr03	13753742	13754589	848	loss	51
Chr03	13768481	13776971	8491	loss	72
Chr03	13800171	13802057	1887	loss	58
Chr03	13854417	13860593	6177	loss	52
Chr03	13873476	13883085	9610	loss	78
Chr03	14112220	14123315	11096	loss	34
Chr03	14185413	14190271	4859	loss	15
Chr03	14200363	14201988	1626	loss	44
Chr03	14279370	14303467	24098	loss	49
Chr03	14337373	14414195	76823	both	165
Chr03	14416489	14417135	647	loss	20
Chr03	14446211	14450046	3836	loss	37
Chr03	14461983	14463350	1368	loss	25
Chr03	14468682	14478994	10313	loss	54
Chr03	14515016	14515309	294	loss	15
Chr03	14515990	14522294	6305	loss	98
Chr03	14605601	14606016	416	loss	30
Chr03	14635884	14644757	8874	loss	11
Chr03	14645911	14646676	766	loss	30
Chr03	14652646	14653177	532	loss	16
Chr03	14666591	14675927	9337	loss	68
Chr03	14688804	14694749	5946	loss	80
Chr03	14713090	14727764	14675	loss	57
Chr03	14758623	14770810	12188	loss	19
Chr03	14888874	14895188	6315	loss	115
Chr03	14919307	14923792	4486	loss	34
Chr03	14926056	14936347	10292	loss	97
Chr03	14938512	14942075	3564	loss	22
Chr03	14949295	14949669	375	loss	11
Chr03	14950250	14951425	1176	loss	28
Chr03	14954151	15041578	87428	loss	12
Chr03	15048879	15049677	799	gain	18
Chr03	15057746	15057899	154	loss	10
Chr03	15060209	15074091	13883	loss	16
Chr03	15089406	15089837	432	loss	44
Chr03	15176956	15186209	9254	loss	85
Chr03	15349244	15352933	3690	loss	28
Chr03	15428859	15432168	3310	loss	28
Chr03	15437544	15439584	2041	loss	63
Chr03	15446246	15452374	6129	loss	154
Chr03	15461627	15465169	3543	loss	47
Chr03	15485966	15486764	799	loss	69
Chr03	15525843	15541533	15691	loss	19
Chr03	15546435	15551354	4920	loss	63
Chr03	15582362	15583145	784	loss	39
Chr03	15683335	15689008	5674	loss	82
Chr03	15736478	15737186	709	loss	24
Chr03	15904604	15921011	16408	loss	56
Chr03	15947080	15964607	17528	gain	26
Chr03	16042675	16054068	11394	loss	44
Chr03	16069847	16074359	4513	loss	16
Chr03	16078181	16085997	7817	loss	14
Chr03	16156184	16164125	7942	loss	71
Chr03	16235642	16238198	2557	loss	42
Chr03	16238726	16240241	1516	loss	83
Chr03	16240626	16241476	851	loss	46
Chr03	16275485	16285291	9807	loss	108
Chr03	16289553	16291770	2218	loss	92
Chr03	16312792	16321733	8942	loss	119
Chr03	16326320	16327937	1618	gain	243
Chr03	16336973	16338148	1176	loss	87
Chr03	16368426	16375627	7202	loss	95
Chr03	16376808	16380996	4189	loss	65
Chr03	16409832	16410711	880	loss	51
Chr03	16464469	16466509	2041	loss	17
Chr03	16479937	16491809	11873	loss	67
Chr03	16526082	16540019	13938	loss	66
Chr03	16584622	16587424	2803	loss	36
Chr03	16602199	16602796	598	loss	38
Chr03	16671796	16673060	1265	loss	13
[truncated: 12,841 more rows]

## Sheet: Table S5
Table S5. The genes completely or partially inside (50% overlap) of the identified CNVRs in the apple genome.
CNVR	Type	Chromosome	Start	End	Gene	Annotation
Chr01:852290-862464	loss	Chr01	856950	857618	MD01G1002000	serine/threonine protein kinase 2
Chr01:852290-862464	loss	Chr01	857990	858793	MD01G1002100	Leucine-rich repeat protein kinase family protein
Chr01:916061-949017	loss	Chr01	944859	944970	MD01G1002200
Chr01:1100782-1103392	loss	Chr01	1100833	1101510	MD01G1003000
Chr01:1521794-1526176	loss	Chr01	1522943	1523059	MD01G1004900
Chr01:1521794-1526176	loss	Chr01	1523308	1523413	MD01G1005000
Chr01:1833505-1838804	loss	Chr01	1830425	1840801	MD01G1005500	RAB GTPASE HOMOLOG B18
Chr01:2127992-2135334	loss	Chr01	2126894	2135703	MD01G1005800	sensitive to freezing 6
Chr01:6104615-6114307	loss	Chr01	6105476	6105587	MD01G1011100
Chr01:6364882-6375814	loss	Chr01	6370131	6370953	MD01G1012400	polyamine oxidase 5
Chr01:6898751-6902370	loss	Chr01	6897323	6900214	MD01G1014700	Protein of unknown function
Chr01:7924929-7933289	loss	Chr01	7926327	7927672	MD01G1018500
Chr01:8301324-8309514	loss	Chr01	8305644	8307473	MD01G1020200
Chr01:8895916-8904109	loss	Chr01	8893649	8908430	MD01G1022300	acetyl Co-enzyme a carboxylase biotin carboxylase subunit
Chr01:9045427-9052676	loss	Chr01	9044385	9054030	MD01G1023200	RNase L inhibitor protein-related
Chr01:9089542-9090934	loss	Chr01	9089719	9090650	MD01G1023400
Chr01:9355260-9361466	loss	Chr01	9357474	9357593	MD01G1025000
Chr01:9779318-9788772	loss	Chr01	9780139	9788520	MD01G1025700
Chr01:10390445-10404817	gain	Chr01	10395873	10399801	MD01G1027800	Major facilitator superfamily protein
Chr01:10582986-10606862	loss	Chr01	10585888	10586283	MD01G1028600	SBP (S-ribonuclease binding protein) family protein
Chr01:10582986-10606862	loss	Chr01	10598170	10599603	MD01G1028700	Exostosin family protein
Chr01:10752002-10755746	loss	Chr01	10751659	10757966	MD01G1029900
Chr01:10794893-10807239	loss	Chr01	10797261	10797367	MD01G1030400
Chr01:11586339-11594104	loss	Chr01	11583081	11598305	MD01G1033500	Protein of unknown function
Chr01:11652601-11659359	loss	Chr01	11651566	11660819	MD01G1034100	RNA-binding (RRM/RBD/RNP motifs) family protein
Chr01:12089108-12100027	loss	Chr01	12089718	12099000	MD01G1035900
Chr01:13396905-13405293	loss	Chr01	13395897	13410209	MD01G1038600	K-box region and MADS-box transcription factor family protein
Chr01:13478194-13481746	loss	Chr01	13479199	13483240	MD01G1038900	dual specificity protein phosphatase (DsPTP1) family protein
Chr01:14396073-14396814	loss	Chr01	14396125	14396394	MD01G1044300
Chr01:15259894-15265588	loss	Chr01	15261792	15261909	MD01G1049800
Chr01:15259894-15265588	loss	Chr01	15262504	15262618	MD01G1049900
Chr01:15642166-15704050	loss	Chr01	15667657	15670388	MD01G1051900	O-methyltransferase family protein
Chr01:15801196-15805652	loss	Chr01	15803783	15805472	MD01G1053000	NAD(P)-binding Rossmann-fold superfamily protein
Chr01:15898552-15906889	gain	Chr01	15902212	15906004	MD01G1054600	cyclic nucleotide gated channel 1
Chr01:15958975-15966314	loss	Chr01	15956369	15967398	MD01G1055100	adenosine deaminases
Chr01:16138514-16138875	gain	Chr01	16138411	16138800	MD01G1056100	Putative ripening-related protein 2
Chr01:16178143-16201367	loss	Chr01	16179296	16181611	MD01G1056800	Protein of unknown function
Chr01:16178143-16201367	loss	Chr01	16187691	16195651	MD01G1056900	Protein kinase protein with tetratricopeptide repeat domain
Chr01:16178143-16201367	loss	Chr01	16196342	16196878	MD01G1057000	receptor like protein 1
Chr01:16238310-16242550	loss	Chr01	16237734	16242473	MD01G1057900	Protein of unknown function
Chr01:16304992-16378192	both	Chr01	16303983	16309024	MD01G1059300	beta-amylase 7
Chr01:16304992-16378192	both	Chr01	16309034	16309399	MD01G1059400
Chr01:16304992-16378192	both	Chr01	16344345	16344451	MD01G1059500
Chr01:16304992-16378192	both	Chr01	16356823	16364269	MD01G1059700	Protein kinase superfamily protein
Chr01:16304992-16378192	both	Chr01	16375624	16376817	MD01G1059900	beta-amylase 2
Chr01:16304992-16378192	both	Chr01	16349629	16351638	MD01G1059600	Protein kinase superfamily protein
Chr01:16304992-16378192	both	Chr01	16365085	16375622	MD01G1059800	beta-amylase 2
Chr01:16709363-16711336	gain	Chr01	16709962	16712207	MD01G1063700	disease resistance family protein / LRR family protein
Chr01:16716044-16745863	both	Chr01	16716852	16718663	MD01G1063800	PLAC8 family protein
Chr01:16716044-16745863	both	Chr01	16721821	16722831	MD01G1063900	disease resistance family protein / LRR family protein
Chr01:16716044-16745863	both	Chr01	16733157	16744007	MD01G1064000	binding
Chr01:17283995-17288036	loss	Chr01	17283203	17288871	MD01G1068800	UDP-Glycosyltransferase superfamily protein
Chr01:17882581-17918689	both	Chr01	17881416	17890838	MD01G1073400	glycosyl transferase family 1 protein
Chr01:17882581-17918689	both	Chr01	17892791	17897167	MD01G1073500	PIN domain-like family protein
Chr01:17882581-17918689	both	Chr01	17913620	17918552	MD01G1073600	BCL-2-associated athanogene 6
Chr01:18415368-18428141	loss	Chr01	18415864	18425109	MD01G1077500
Chr01:18713369-18717893	loss	Chr01	18714763	18715887	MD01G1079800
Chr01:18793642-18798650	loss	Chr01	18792345	18802143	MD01G1080800	DYNAMIN-like 1B
Chr01:18836275-18842384	loss	Chr01	18837682	18838442	MD01G1081800	phosphate transporter 4
Chr01:18964622-18975519	loss	Chr01	18969034	18970045	MD01G1083300	NADP-malic enzyme 3
Chr01:19822418-19830781	loss	Chr01	19822262	19832947	MD01G1088100	NAC (No Apical Meristem) domain transcriptional regulator superfamily protein
Chr01:19918464-19929694	loss	Chr01	19923998	19924648	MD01G1088200	alpha-vacuolar processing enzyme
Chr01:21268881-21269639	loss	Chr01	21269094	21269549	MD01G1099100	ribosomal protein S13A
Chr01:21456944-21468614	loss	Chr01	21462782	21462895	MD01G1101900
Chr01:21456944-21468614	loss	Chr01	21464485	21465239	MD01G1102000
Chr01:21456944-21468614	loss	Chr01	21465393	21465504	MD01G1102100
Chr01:21949393-21957910	gain	Chr01	21957284	21957395	MD01G1106500
Chr01:22153352-22155226	loss	Chr01	22151989	22155600	MD01G1108600
Chr01:22192817-22193850	loss	Chr01	22192244	22193676	MD01G1109100	receptor like protein 47
Chr01:22288781-22304224	loss	Chr01	22296318	22296715	MD01G1110200
Chr01:22666586-22674617	loss	Chr01	22663693	22675772	MD01G1112500	D-aminoacid aminotransferase-like PLP-dependent enzymes superfamily protein
Chr01:22949121-23004850	both	Chr01	22948913	22949646	MD01G1115500
Chr01:22949121-23004850	both	Chr01	22963775	22964905	MD01G1115700	cyclic nucleotide gated channel 1
Chr01:22949121-23004850	both	Chr01	22974501	22975813	MD01G1115900	Class II aminoacyl-tRNA and biotin synthetases superfamily protein
Chr01:22949121-23004850	both	Chr01	22976565	22979811	MD01G1116000	ubiquitin-conjugating enzyme 5
Chr01:22949121-23004850	both	Chr01	22992443	22993138	MD01G1116200	SET domain-containing protein
Chr01:22949121-23004850	both	Chr01	22993140	22995681	MD01G1116300	SET domain-containing protein
Chr01:22949121-23004850	both	Chr01	22995764	22996545	MD01G1116400	SET domain-containing protein
Chr01:22949121-23004850	both	Chr01	22950360	22954264	MD01G1115600	LisH/CRA/RING-U-box domains-containing protein
Chr01:22949121-23004850	both	Chr01	22964907	22973657	MD01G1115800	cyclic nucleotide gated channel 1
Chr01:22949121-23004850	both	Chr01	22986627	22992441	MD01G1116100
Chr01:22949121-23004850	both	Chr01	22998571	23004734	MD01G1116500	SET domain-containing protein
Chr01:23363656-23364848	loss	Chr01	23364054	23365256	MD01G1120200
Chr01:23641331-23646309	loss	Chr01	23640952	23646010	MD01G1123200
Chr01:23725707-23734497	loss	Chr01	23728242	23729057	MD01G1124400
Chr01:23948652-23952908	loss	Chr01	23948139	23954135	MD01G1127800
Chr01:24337073-24344266	loss	Chr01	24334728	24344966	MD01G1133500	DNA/RNA-binding protein Kin17
Chr01:25004100-25008477	loss	Chr01	25002183	25009513	MD01G1141000	BTB/POZ domain-containing protein
Chr01:25615849-25619932	loss	Chr01	25616069	25619498	MD01G1147100	BED zinc finger
Chr01:26244755-26245909	loss	Chr01	26244287	26246398	MD01G1154400	2-oxoglutarate (2OG) and Fe(II)-dependent oxygenase superfamily protein
Chr01:26599995-26606955	loss	Chr01	26597496	26608704	MD01G1159900	biotin/lipoyl attachment domain-containing protein
Chr01:26612719-26620924	loss	Chr01	26609616	26622364	MD01G1160000	Protein of unknown function (DUF399 and DUF3411)
Chr01:27011873-27017179	loss	Chr01	27010370	27018509	MD01G1166500
Chr01:27397887-27400148	loss	Chr01	27397301	27401453	MD01G1171100	Ribosomal protein L16p/L10e family protein
Chr01:27406162-27407615	loss	Chr01	27405882	27407903	MD01G1171300
Chr01:27534290-27540757	loss	Chr01	27532687	27542751	MD01G1174000	RNA-binding (RRM/RBD/RNP motifs) family protein
Chr01:27753578-27754249	loss	Chr01	27753420	27754199	MD01G1176900	oleosin3
Chr01:27829162-27843264	gain	Chr01	27828852	27830950	MD01G1177800	Protein kinase superfamily protein
Chr01:27829162-27843264	gain	Chr01	27832626	27836151	MD01G1177900	U-box domain-containing protein kinase family protein
Chr01:27829162-27843264	gain	Chr01	27838697	27843414	MD01G1178000	Diacylglycerol kinase family protein
Chr01:28479840-28480836	loss	Chr01	28480271	28480382	MD01G1186000
Chr01:28513705-28591451	gain	Chr01	28517385	28520196	MD01G1186500	NB-ARC domain-containing disease resistance protein
Chr01:28513705-28591451	gain	Chr01	28532495	28535538	MD01G1186600	NB-ARC domain-containing disease resistance protein
Chr01:28513705-28591451	gain	Chr01	28543074	28543584	MD01G1186700	1-amino-cyclopropane-1-carboxylate synthase 12
Chr01:28513705-28591451	gain	Chr01	28565640	28566082	MD01G1186900	1-amino-cyclopropane-1-carboxylate synthase 12
Chr01:28513705-28591451	gain	Chr01	28575481	28577722	MD01G1187000	NB-ARC domain-containing disease resistance protein
Chr01:28513705-28591451	gain	Chr01	28581293	28582920	MD01G1187100	NB-ARC domain-containing disease resistance protein
Chr01:28513705-28591451	gain	Chr01	28550421	28562418	MD01G1186800	NB-ARC domain-containing disease resistance protein
Chr01:29365670-29378240	gain	Chr01	29367235	29368638	MD01G1195300	GroES-like zinc-binding alcohol dehydrogenase family protein
Chr01:30388007-30393294	gain	Chr01	30387942	30389423	MD01G1209700	DNA primases
Chr01:30522417-30527926	loss	Chr01	30525788	30525993	MD01G1211700
Chr01:30536206-30555073	loss	Chr01	30542233	30553608	MD01G1212000
Chr01:30536206-30555073	loss	Chr01	30553610	30554730	MD01G1212100
Chr01:30734935-30739714	loss	Chr01	30737316	30738880	MD01G1213700	Ribosomal protein S5 family protein
Chr01:31019831-31026736	loss	Chr01	31019484	31028094	MD01G1217700	Protein of unknown function
Chr01:31321634-31330339	loss	Chr01	31320207	31331620	MD01G1221100	cyclic nucleotide gated channel 1
Chr01:31555012-31556972	loss	Chr01	31555116	31555982	MD01G1224400	TOPLESS-related 2
Chr01:31982831-31987363	loss	Chr01	31981691	31989694	MD01G1230500	SPFH/Band 7/PHB domain-containing membrane-associated protein family
Chr01:32004510-32020159	gain	Chr01	32006813	32009072	MD01G1230800	Major facilitator superfamily protein
Chr01:32004510-32020159	gain	Chr01	32009894	32019874	MD01G1230900	Major facilitator superfamily protein
Chr01:32227744-32228387	loss	Chr01	32227811	32227926	MD01G1234600
Chr01:32285522-32311509	gain	Chr01	32288568	32292191	MD01G1235300	RING/U-box superfamily protein
Chr01:32285522-32311509	gain	Chr01	32295604	32299681	MD01G1235500	Major facilitator superfamily protein
Chr01:32285522-32311509	gain	Chr01	32300042	32301656	MD01G1235600	Protein of unknown function
Chr01:32285522-32311509	gain	Chr01	32302179	32306348	MD01G1235700	Transcription factor DP
Chr01:32285522-32311509	gain	Chr01	32292205	32294762	MD01G1235400	NADH:ubiquinone oxidoreductase
Chr01:32285522-32311509	gain	Chr01	32306960	32312327	MD01G1235800	Tetratricopeptide repeat (TPR)-like superfamily protein
Chr01:32385830-32394304	loss	Chr01	32380665	32394974	MD01G1236400	Transducin family protein / WD-40 repeat family protein
Chr01:32521301-32525073	loss	Chr01	32519209	32526260	MD01G1238800	Protein of unknown function
Chr01:32556982-32560853	loss	Chr01	32554882	32562521	MD01G1239300	origin recognition complex subunit 3
Chr02:2668-9868	loss	Chr02	1527	6516	MD02G1000200
Chr02:2668-9868	loss	Chr02	7047	8036	MD02G1000300	poly(ADP-ribose) glycohydrolase 2
Chr02:154585-156974	loss	Chr02	154735	157440	MD02G1001800	Zinc-binding dehydrogenase family protein
Chr02:177271-182343	loss	Chr02	176689	184767	MD02G1002100	Zinc-binding dehydrogenase family protein
Chr02:227991-232067	gain	Chr02	227794	232710	MD02G1002900	Integrin-linked protein kinase family
Chr02:430597-435268	loss	Chr02	430412	436974	MD02G1006200	SKP1 interacting partner 1
Chr02:560999-567056	gain	Chr02	561794	568960	MD02G1008700	F-box family protein
Chr02:575261-583637	loss	Chr02	575007	585180	MD02G1008800	C-terminal domain phosphatase-like 4
Chr02:662114-667242	loss	Chr02	661677	668433	MD02G1010100	Calcineurin-like metallo-phosphoesterase superfamily protein
Chr02:688582-693525	loss	Chr02	689191	690361	MD02G1010600	Protein of unknown function
Chr02:835529-835821	loss	Chr02	835607	835713	MD02G1013100
Chr02:907649-996785	both	Chr02	918708	928517	MD02G1014000
Chr02:907649-996785	both	Chr02	928591	929791	MD02G1014100	Major facilitator superfamily protein
Chr02:907649-996785	both	Chr02	931665	933358	MD02G1014200	Protein of unknown function (DUF630 and DUF632)
Chr02:907649-996785	both	Chr02	940945	941849	MD02G1014400	ribosomal protein S11-beta
Chr02:907649-996785	both	Chr02	944131	944755	MD02G1014500	Serine carboxypeptidase S28 family protein
Chr02:907649-996785	both	Chr02	960854	960970	MD02G1014600
Chr02:907649-996785	both	Chr02	961218	961334	MD02G1014700
Chr02:907649-996785	both	Chr02	962399	965134	MD02G1014800	HXXXD-type acyl-transferase family protein
Chr02:907649-996785	both	Chr02	967691	968236	MD02G1014900
Chr02:907649-996785	both	Chr02	969726	973108	MD02G1015000	HXXXD-type acyl-transferase family protein
Chr02:907649-996785	both	Chr02	981631	982304	MD02G1015100
Chr02:907649-996785	both	Chr02	989241	991844	MD02G1015200	HXXXD-type acyl-transferase family protein
Chr02:907649-996785	both	Chr02	933360	936621	MD02G1014300	DNA-binding protein phosphatase 1
Chr02:1281209-1293703	loss	Chr02	1285938	1286294	MD02G1017300	RNA-binding (RRM/RBD/RNP motifs) family protein
Chr02:1435957-1440170	gain	Chr02	1437669	1440128	MD02G1020100	2-oxoglutarate (2OG) and Fe(II)-dependent oxygenase superfamily protein
Chr02:1530899-1545485	loss	Chr02	1533814	1533930	MD02G1021800
Chr02:1530899-1545485	loss	Chr02	1535178	1539060	MD02G1021900	calmodulin-binding receptor-like cytoplasmic kinase 3
Chr02:1530899-1545485	loss	Chr02	1539062	1541475	MD02G1022000	calmodulin-binding receptor-like cytoplasmic kinase 3
Chr02:1812727-1832119	loss	Chr02	1812785	1817210	MD02G1024400	Disease resistance protein (TIR-NBS-LRR class) family
Chr02:1812727-1832119	loss	Chr02	1819443	1821899	MD02G1024500	F-box/RNI-like superfamily protein
Chr02:1812727-1832119	loss	Chr02	1823746	1825895	MD02G1024600
Chr02:1812727-1832119	loss	Chr02	1830902	1831478	MD02G1024700
Chr02:2265753-2272523	loss	Chr02	2263308	2273822	MD02G1029300	Glycosyl hydrolase superfamily protein
Chr02:2531853-2533905	loss	Chr02	2532113	2533589	MD02G1032400
Chr02:2729772-2735885	loss	Chr02	2728833	2735962	MD02G1035900
Chr02:3289817-3371182	both	Chr02	3290062	3291230	MD02G1040500	Domain of unknown function (DUF1767)
Chr02:3289817-3371182	both	Chr02	3298966	3300296	MD02G1040700
Chr02:3289817-3371182	both	Chr02	3304183	3307968	MD02G1040800	Domain of unknown function (DUF1767)
Chr02:3289817-3371182	both	Chr02	3310677	3314180	MD02G1040900	Disease resistance protein (TIR-NBS-LRR class) family
Chr02:3289817-3371182	both	Chr02	3351417	3352976	MD02G1041000	pleiotropic drug resistance 4
Chr02:3289817-3371182	both	Chr02	3364506	3365334	MD02G1041100	Domain of unknown function (DUF1767)
Chr02:3289817-3371182	both	Chr02	3365886	3366920	MD02G1041200	Disease resistance protein (TIR-NBS-LRR class) family
Chr02:3289817-3371182	both	Chr02	3366922	3370112	MD02G1041300	Disease resistance protein (TIR-NBS-LRR class) family
Chr02:3289817-3371182	both	Chr02	3291730	3296299	MD02G1040600	Disease resistance protein (TIR-NBS-LRR class) family
Chr02:3595175-3600148	loss	Chr02	3595176	3595251	MD02G1044200
Chr02:3654006-3660229	loss	Chr02	3654984	3657007	MD02G1045600
Chr02:3770601-3779545	gain	Chr02	3775358	3778513	MD02G1047600	lectin protein kinase family protein
Chr02:3821888-3828386	loss	Chr02	3821911	3822311	MD02G1048500
Chr02:3821888-3828386	loss	Chr02	3822501	3824718	MD02G1048600
Chr02:3843354-3877722	gain	Chr02	3846149	3849403	MD02G1048900	FRIGIDA-like protein
Chr02:3843354-3877722	gain	Chr02	3853014	3853116	MD02G1049100
Chr02:3843354-3877722	gain	Chr02	3854953	3863683	MD02G1049200
Chr02:3843354-3877722	gain	Chr02	3866850	3869105	MD02G1049300
Chr02:3843354-3877722	gain	Chr02	3869977	3870583	MD02G1049400	acetyl-CoA carboxylase carboxyl transferase subunit beta
Chr02:3843354-3877722	gain	Chr02	3870639	3870986	MD02G1049500	acetyl-CoA carboxylase carboxyl transferase subunit beta
Chr02:3843354-3877722	gain	Chr02	3871079	3872473	MD02G1049600	ribulose-bisphosphate carboxylases
Chr02:3843354-3877722	gain	Chr02	3849798	3850322	MD02G1049000	aldehyde dehydrogenase 2C4
Chr02:4582331-4590691	loss	Chr02	4582037	4591195	MD02G1056700
Chr02:4682941-4686599	loss	Chr02	4683074	4686280	MD02G1058300
Chr02:4785958-4788324	loss	Chr02	4785335	4788357	MD02G1059700	root hair specific 6
Chr02:5488811-5494360	loss	Chr02	5486786	5497144	MD02G1067100	Peptidase M28 family protein
Chr02:5658798-6019532	both	Chr02	5676934	5678361	MD02G1069700	NB-ARC domain-containing disease resistance protein
Chr02:5658798-6019532	both	Chr02	5687978	5690924	MD02G1069800	Leucine-rich repeat protein kinase family protein
Chr02:5658798-6019532	both	Chr02	5690926	5692234	MD02G1069900
Chr02:5658798-6019532	both	Chr02	5692294	5695337	MD02G1070000
Chr02:5658798-6019532	both	Chr02	5695339	5697907	MD02G1070100	NB-ARC domain-containing disease resistance protein
Chr02:5658798-6019532	both	Chr02	5704018	5709579	MD02G1070200	disease resistance protein (TIR-NBS-LRR class)
Chr02:5658798-6019532	both	Chr02	5726401	5734194	MD02G1070400
Chr02:5658798-6019532	both	Chr02	5734430	5735170	MD02G1070500
Chr02:5658798-6019532	both	Chr02	5737370	5738652	MD02G1070600
Chr02:5658798-6019532	both	Chr02	5739091	5740791	MD02G1070700	root hair specific 16
Chr02:5658798-6019532	both	Chr02	5741679	5744415	MD02G1070800	NB-ARC domain-containing disease resistance protein
Chr02:5658798-6019532	both	Chr02	5744509	5748910	MD02G1070900	NB-ARC domain-containing disease resistance protein
Chr02:5658798-6019532	both	Chr02	5756101	5757147	MD02G1071000	Leucine-rich repeat protein kinase family protein
Chr02:5658798-6019532	both	Chr02	5757369	5757715	MD02G1071100
Chr02:5658798-6019532	both	Chr02	5771578	5773504	MD02G1071300
Chr02:5658798-6019532	both	Chr02	5774057	5782875	MD02G1071400	NB-ARC domain-containing disease resistance protein
Chr02:5658798-6019532	both	Chr02	5784435	5786948	MD02G1071500
Chr02:5658798-6019532	both	Chr02	5803108	5807082	MD02G1071600	root hair specific 16
Chr02:5658798-6019532	both	Chr02	5821356	5822694	MD02G1071700	Ribosomal protein L6 family protein
Chr02:5658798-6019532	both	Chr02	5823462	5827650	MD02G1071800	root hair specific 16
Chr02:5658798-6019532	both	Chr02	5851023	5862209	MD02G1071900	NB-ARC domain-containing disease resistance protein
Chr02:5658798-6019532	both	Chr02	5867398	5870268	MD02G1072100	SNF7 family protein
Chr02:5658798-6019532	both	Chr02	5871558	5875198	MD02G1072200	peptidase M20/M25/M40 family protein
Chr02:5658798-6019532	both	Chr02	5876401	5879755	MD02G1072300	Protein of unknown function
Chr02:5658798-6019532	both	Chr02	5880512	5881150	MD02G1072400	helicase domain-containing protein
Chr02:5658798-6019532	both	Chr02	5882174	5885332	MD02G1072500	RNA helicase family protein
Chr02:5658798-6019532	both	Chr02	5885819	5887670	MD02G1072600	Ribosomal protein L31e family protein
Chr02:5658798-6019532	both	Chr02	5889116	5892401	MD02G1072700	histone acetyltransferase of the GNAT family 2
Chr02:5658798-6019532	both	Chr02	5894302	5896388	MD02G1072800	Ribosomal L28e protein family
Chr02:5658798-6019532	both	Chr02	5896410	5896470	MD02G1072900
Chr02:5658798-6019532	both	Chr02	5899257	5901470	MD02G1073100	S-adenosyl-L-methionine-dependent methyltransferases superfamily protein
Chr02:5658798-6019532	both	Chr02	5902646	5902927	MD02G1073200	S-adenosyl-L-methionine-dependent methyltransferases superfamily protein
Chr02:5658798-6019532	both	Chr02	5902929	5903673	MD02G1073300	S-adenosyl-L-methionine-dependent methyltransferases superfamily protein
Chr02:5658798-6019532	both	Chr02	5904355	5908568	MD02G1073400	S-adenosyl-L-methionine-dependent methyltransferases superfamily protein
Chr02:5658798-6019532	both	Chr02	5916313	5919148	MD02G1073600	Phospholipase A2 family protein
Chr02:5658798-6019532	both	Chr02	5919405	5921656	MD02G1073700	Mitochondrial ATP synthase subunit G protein
Chr02:5658798-6019532	both	Chr02	5933931	5935947	MD02G1073800	1-amino-cyclopropane-1-carboxylate synthase 7
Chr02:5658798-6019532	both	Chr02	5950346	5952144	MD02G1073900	1-amino-cyclopropane-1-carboxylate synthase 7
Chr02:5658798-6019532	both	Chr02	5958338	5961631	MD02G1074000	Metallopeptidase M24 family protein
Chr02:5658798-6019532	both	Chr02	5961633	5962080	MD02G1074100	Metallopeptidase M24 family protein
Chr02:5658798-6019532	both	Chr02	5962108	5962660	MD02G1074200	Metallopeptidase M24 family protein
Chr02:5658798-6019532	both	Chr02	5963796	5966843	MD02G1074300	arginine methyltransferase 11
Chr02:5658798-6019532	both	Chr02	5966859	5969541	MD02G1074400	Protein of unknown function
Chr02:5658798-6019532	both	Chr02	5970721	5973331	MD02G1074500	Protein of unknown function
Chr02:5658798-6019532	both	Chr02	5974586	5974837	MD02G1074600	Tetratricopeptide repeat (TPR)-like superfamily protein
Chr02:5658798-6019532	both	Chr02	5975190	5975735	MD02G1074700	Pentatricopeptide repeat (PPR) superfamily protein
Chr02:5658798-6019532	both	Chr02	5975817	5976518	MD02G1074800	Tetratricopeptide repeat (TPR)-like superfamily protein
Chr02:5658798-6019532	both	Chr02	5976620	5977161	MD02G1074900	Pentatricopeptide repeat (PPR-like) superfamily protein
Chr02:5658798-6019532	both	Chr02	5985947	5988899	MD02G1075100
Chr02:5658798-6019532	both	Chr02	5989737	5995852	MD02G1075200	NB-ARC domain-containing disease resistance protein
Chr02:5658798-6019532	both	Chr02	5997036	5998207	MD02G1075300	Tetratricopeptide repeat (TPR)-like superfamily protein
Chr02:5658798-6019532	both	Chr02	5999169	5999489	MD02G1075400	serine acetyltransferase 1
Chr02:5658798-6019532	both	Chr02	5999914	6008541	MD02G1075500	effector of transcription2
Chr02:5658798-6019532	both	Chr02	6017299	6018353	MD02G1075700	Tetratricopeptide repeat (TPR)-like superfamily protein
Chr02:5658798-6019532	both	Chr02	5662240	5670384	MD02G1069600	disease resistance protein (TIR-NBS-LRR class)
Chr02:5658798-6019532	both	Chr02	5709581	5720289	MD02G1070300	NB-ARC domain-containing disease resistance protein
Chr02:5658798-6019532	both	Chr02	5865223	5866237	MD02G1072000	arabinogalactan protein 20
Chr02:5658798-6019532	both	Chr02	5909349	5914793	MD02G1073500	Regulator of Vps4 activity in the MVB pathway protein
Chr02:5658798-6019532	both	Chr02	5978941	5982729	MD02G1075000	N-MYC downregulated-like 1
Chr02:5658798-6019532	both	Chr02	6012753	6014257	MD02G1075600
Chr02:5658798-6019532	both	Chr02	5759009	5771054	MD02G1071200
Chr02:5658798-6019532	both	Chr02	5896604	5899219	MD02G1073000	deoxyhypusine synthase
Chr02:6137132-6189617	both	Chr02	6162359	6164196	MD02G1078100	Transducin family protein / WD-40 repeat family protein
Chr02:6137132-6189617	both	Chr02	6165838	6170164	MD02G1078200	cyclic nucleotide gated channel 1
Chr02:6137132-6189617	both	Chr02	6137563	6154707	MD02G1078000	cyclic nucleotide gated channel 1
Chr02:6137132-6189617	both	Chr02	6176000	6177397	MD02G1078300
Chr02:6240374-6248617	loss	Chr02	6239041	6249901	MD02G1079300	Protein of unknown function
Chr02:6322012-6323027	loss	Chr02	6322315	6322629	MD02G1080300
Chr02:6507473-6533492	both	Chr02	6515578	6516988	MD02G1083600	UDP-Glycosyltransferase superfamily protein
Chr02:7163810-7170988	loss	Chr02	7164471	7167817	MD02G1090500
Chr02:7163810-7170988	loss	Chr02	7168107	7169213	MD02G1090600	Protein of unknown function
Chr02:7171329-7208582	loss	Chr02	7185656	7186783	MD02G1090700	Ankyrin repeat family protein
Chr02:7171329-7208582	loss	Chr02	7198521	7199012	MD02G1090800	Ankyrin repeat family protein
Chr02:7171329-7208582	loss	Chr02	7206757	7209054	MD02G1090900	Ankyrin repeat family protein
Chr02:7238244-7242024	gain	Chr02	7238183	7241717	MD02G1091400	FRIGIDA interacting protein 1
Chr02:7333760-7337627	loss	Chr02	7335904	7337332	MD02G1092600
Chr02:7338190-7345627	loss	Chr02	7338376	7340282	MD02G1092700
Chr02:7448792-7464056	loss	Chr02	7457125	7459373	MD02G1093700
Chr02:7490163-7497291	gain	Chr02	7491531	7491980	MD02G1094400	Protein of unknown function (DUF1677)
Chr02:7490163-7497291	gain	Chr02	7493023	7497282	MD02G1094500	strictosidine synthase-like 4
Chr02:7725195-7729752	gain	Chr02	7726918	7732504	MD02G1097900	MAPK/ERK kinase kinase 1
Chr02:7802145-8649287	both	Chr02	7802484	7804089	MD02G1098500	fatty acid biosynthesis 1
Chr02:7802145-8649287	both	Chr02	7820507	7821776	MD02G1098600
Chr02:7802145-8649287	both	Chr02	7821923	7825676	MD02G1098700	Protein of unknown function
Chr02:7802145-8649287	both	Chr02	7831775	7834119	MD02G1098900	ARM repeat superfamily protein
Chr02:7802145-8649287	both	Chr02	7854558	7862061	MD02G1099100	ARM repeat superfamily protein
Chr02:7802145-8649287	both	Chr02	7862679	7863897	MD02G1099200	Plant invertase/pectin methylesterase inhibitor superfamily protein
Chr02:7802145-8649287	both	Chr02	7873920	7874492	MD02G1099300	Protein of unknown function
Chr02:7802145-8649287	both	Chr02	7885576	7886024	MD02G1099500	Glutathione S-transferase
Chr02:7802145-8649287	both	Chr02	7898256	7901143	MD02G1099600	flavin-dependent monooxygenase 1
Chr02:7802145-8649287	both	Chr02	7916126	7917772	MD02G1099800	Thioredoxin superfamily protein
Chr02:7802145-8649287	both	Chr02	7918841	7925357	MD02G1099900	Riboflavin synthase-like superfamily protein
Chr02:7802145-8649287	both	Chr02	7936729	7938938	MD02G1100000	SAUR-like auxin-responsive protein family
Chr02:7802145-8649287	both	Chr02	7940742	7944092	MD02G1100100	Pectin lyase-like superfamily protein
Chr02:7802145-8649287	both	Chr02	7980868	7981233	MD02G1100200	SAUR-like auxin-responsive protein family
Chr02:7802145-8649287	both	Chr02	7997673	7999718	MD02G1100400	pectin methylesterase 2
Chr02:7802145-8649287	both	Chr02	8005193	8009148	MD02G1100500	sucrose synthase 4
Chr02:7802145-8649287	both	Chr02	8019656	8024233	MD02G1100600	sucrose synthase 4
Chr02:7802145-8649287	both	Chr02	8062036	8067127	MD02G1100800	transmembrane receptors
Chr02:7802145-8649287	both	Chr02	8067445	8071101	MD02G1100900	Disease resistance protein (TIR-NBS-LRR class) family
Chr02:7802145-8649287	both	Chr02	8083993	8084744	MD02G1101000
Chr02:7802145-8649287	both	Chr02	8096195	8100895	MD02G1101100	ATP binding microtubule motor family protein
Chr02:7802145-8649287	both	Chr02	8120075	8120629	MD02G1101300	S-locus lectin protein kinase family protein
Chr02:7802145-8649287	both	Chr02	8146907	8149924	MD02G1101400	cysteine-rich RLK (RECEPTOR-like protein kinase) 29
Chr02:7802145-8649287	both	Chr02	8161238	8170565	MD02G1101500	fatty acid biosynthesis 1
Chr02:7802145-8649287	both	Chr02	8178302	8183976	MD02G1101700	disease resistance protein (TIR-NBS-LRR class)
Chr02:7802145-8649287	both	Chr02	8184445	8187223	MD02G1101800	Disease resistance protein (TIR-NBS-LRR class) family
Chr02:7802145-8649287	both	Chr02	8188654	8190104	MD02G1101900	ATP binding microtubule motor family protein
Chr02:7802145-8649287	both	Chr02	8190568	8190968	MD02G1102000	ATP binding microtubule motor family protein
Chr02:7802145-8649287	both	Chr02	8196954	8197578	MD02G1102100	ATP binding microtubule motor family protein
Chr02:7802145-8649287	both	Chr02	8200091	8202587	MD02G1102200	eukaryotic translation initiation factor 3K
Chr02:7802145-8649287	both	Chr02	8215361	8220522	MD02G1102400	RING/U-box superfamily protein
Chr02:7802145-8649287	both	Chr02	8222714	8223751	MD02G1102500	RING/U-box superfamily protein
Chr02:7802145-8649287	both	Chr02	8225074	8227220	MD02G1102600	GDSL-motif lipase 5
Chr02:7802145-8649287	both	Chr02	8246105	8247517	MD02G1102800	Serine protease inhibitor (SERPIN) family protein
Chr02:7802145-8649287	both	Chr02	8248848	8251504	MD02G1102900	RING/FYVE/PHD-type zinc finger family protein
Chr02:7802145-8649287	both	Chr02	8255049	8256492	MD02G1103000	RING/U-box superfamily protein
Chr02:7802145-8649287	both	Chr02	8258048	8258324	MD02G1103100	Diacylglycerol kinase family protein
Chr02:7802145-8649287	both	Chr02	8268487	8269637	MD02G1103200	RING/U-box superfamily protein
Chr02:7802145-8649287	both	Chr02	8270511	8271428	MD02G1103300	RING/U-box superfamily protein
Chr02:7802145-8649287	both	Chr02	8275329	8276786	MD02G1103400	RING/U-box superfamily protein
Chr02:7802145-8649287	both	Chr02	8279667	8280656	MD02G1103500	RING/U-box superfamily protein
Chr02:7802145-8649287	both	Chr02	8285541	8286618	MD02G1103600	RING/U-box superfamily protein
Chr02:7802145-8649287	both	Chr02	8290959	8294004	MD02G1103700	RING/U-box superfamily protein
Chr02:7802145-8649287	both	Chr02	8294287	8296577	MD02G1103800	LJRHL1-like 3
Chr02:7802145-8649287	both	Chr02	8298001	8306287	MD02G1103900	phosphatidylinositol-4-phosphate 5-kinase family protein
Chr02:7802145-8649287	both	Chr02	8306771	8319753	MD02G1104000	sec34-like family protein
Chr02:7802145-8649287	both	Chr02	8366621	8368143	MD02G1104200	Plant invertase/pectin methylesterase inhibitor superfamily
Chr02:7802145-8649287	both	Chr02	8381354	8383911	MD02G1104300	Plant invertase/pectin methylesterase inhibitor superfamily
Chr02:7802145-8649287	both	Chr02	8385483	8387051	MD02G1104400	Plant invertase/pectin methylesterase inhibitor superfamily
Chr02:7802145-8649287	both	Chr02	8414309	8416425	MD02G1104500	Plant invertase/pectin methylesterase inhibitor superfamily
Chr02:7802145-8649287	both	Chr02	8422783	8425756	MD02G1104600	Plant invertase/pectin methylesterase inhibitor superfamily
Chr02:7802145-8649287	both	Chr02	8457915	8459375	MD02G1104700	Cysteine proteinases superfamily protein
Chr02:7802145-8649287	both	Chr02	8473389	8473868	MD02G1104800
Chr02:7802145-8649287	both	Chr02	8474537	8474809	MD02G1104900	Cysteine proteinases superfamily protein
Chr02:7802145-8649287	both	Chr02	8500971	8501525	MD02G1105100	pectin methylesterase 44
Chr02:7802145-8649287	both	Chr02	8537796	8538678	MD02G1105200	lysine-ketoglutarate reductase/saccharopine dehydrogenase bifunctional enzyme
Chr02:7802145-8649287	both	Chr02	8541057	8547737	MD02G1105300	lysine-ketoglutarate reductase/saccharopine dehydrogenase bifunctional enzyme
Chr02:7802145-8649287	both	Chr02	8547877	8550853	MD02G1105400	Haloacid dehalogenase-like hydrolase (HAD) superfamily protein
Chr02:7802145-8649287	both	Chr02	8574520	8575452	MD02G1105700
Chr02:7802145-8649287	both	Chr02	8576542	8580601	MD02G1105800	Ankyrin repeat family protein
Chr02:7802145-8649287	both	Chr02	8591750	8594168	MD02G1105900	jasmonate-zim-domain protein 12
Chr02:7802145-8649287	both	Chr02	8594441	8596261	MD02G1106000	Transmembrane proteins 14C
Chr02:7802145-8649287	both	Chr02	8596762	8596878	MD02G1106100
Chr02:7802145-8649287	both	Chr02	8598240	8600867	MD02G1106200	Phospholipid/glycerol acyltransferase family protein
Chr02:7802145-8649287	both	Chr02	8603057	8611583	MD02G1106300	kinesin-like calmodulin-binding protein (ZWICHEL)
Chr02:7802145-8649287	both	Chr02	8612799	8614978	MD02G1106400
Chr02:7802145-8649287	both	Chr02	8615935	8617645	MD02G1106500	2-oxoglutarate (2OG) and Fe(II)-dependent oxygenase superfamily protein
Chr02:7802145-8649287	both	Chr02	8623365	8624824	MD02G1106600	ATP binding microtubule motor family protein
Chr02:7802145-8649287	both	Chr02	8631425	8633855	MD02G1106700	Disease resistance protein (TIR-NBS-LRR class) family
Chr02:7802145-8649287	both	Chr02	8636207	8646158	MD02G1106900
Chr02:7802145-8649287	both	Chr02	7830431	7831764	MD02G1098800	ARM repeat superfamily protein
Chr02:7802145-8649287	both	Chr02	7841084	7853984	MD02G1099000	disease resistance protein (TIR-NBS-LRR class)
Chr02:7802145-8649287	both	Chr02	7880622	7880936	MD02G1099400	Photosystem I
Chr02:7802145-8649287	both	Chr02	7903776	7913906	MD02G1099700
Chr02:7802145-8649287	both	Chr02	8060328	8062034	MD02G1100700	Protein of unknown function
Chr02:7802145-8649287	both	Chr02	8103064	8110685	MD02G1101200	eukaryotic translation initiation factor 3K
Chr02:7802145-8649287	both	Chr02	8172462	8175836	MD02G1101600	ATP binding microtubule motor family protein
Chr02:7802145-8649287	both	Chr02	8203276	8211475	MD02G1102300	Phosphoinositide phosphatase family protein
Chr02:7802145-8649287	both	Chr02	8240387	8244811	MD02G1102700	RED family protein
Chr02:7802145-8649287	both	Chr02	8343483	8358540	MD02G1104100	O-acyltransferase (WSD1-like) family protein
Chr02:7802145-8649287	both	Chr02	8483307	8489193	MD02G1105000	lysine-ketoglutarate reductase/saccharopine dehydrogenase bifunctional enzyme
Chr02:7802145-8649287	both	Chr02	8551707	8553467	MD02G1105500	O-Glycosyl hydrolases family 17 protein
Chr02:7802145-8649287	both	Chr02	8554391	8572699	MD02G1105600	HOPM interactor 7
Chr02:7802145-8649287	both	Chr02	8633988	8635532	MD02G1106800	Disease resistance protein (TIR-NBS-LRR class) family
Chr02:7802145-8649287	both	Chr02	7988611	7997566	MD02G1100300	alpha/beta-Hydrolases superfamily protein
Chr02:8683295-8686023	gain	Chr02	8684690	8686668	MD02G1107600	Protein of unknown function
Chr02:8780280-8844482	both	Chr02	8789828	8792721	MD02G1109100	tonoplast monosaccharide transporter3
Chr02:8780280-8844482	both	Chr02	8804201	8811113	MD02G1109200	Disease resistance protein (TIR-NBS-LRR class) family
Chr02:8780280-8844482	both	Chr02	8811775	8813257	MD02G1109300	GTP binding
Chr02:8780280-8844482	both	Chr02	8816698	8817030	MD02G1109400	Ribosomal protein S21 family protein
Chr02:8780280-8844482	both	Chr02	8835832	8837484	MD02G1109500	tonoplast monosaccharide transporter3
Chr02:8780280-8844482	both	Chr02	8837621	8838665	MD02G1109600	tonoplast monosaccharide transporter2
Chr02:9027799-9050210	loss	Chr02	9032226	9032786	MD02G1111300	receptor like protein 3
Chr02:9027799-9050210	loss	Chr02	9033274	9033690	MD02G1111400	plasma membrane intrinsic protein 1
Chr02:9247407-9255763	loss	Chr02	9253023	9254361	MD02G1113700
Chr02:9267834-9287652	both	Chr02	9280796	9285336	MD02G1114000	Endoribonuclease/protein kinase IRE1-like
Chr02:9267834-9287652	both	Chr02	9285575	9289681	MD02G1114100	glutamate receptor 3.6
Chr02:9511177-9521618	loss	Chr02	9518249	9518452	MD02G1116700	SKP1-like 14
Chr02:9531294-9547294	both	Chr02	9541225	9542595	MD02G1116900	ankyrin repeat family protein
Chr02:9531294-9547294	both	Chr02	9545355	9547388	MD02G1117000	Protein of unknown function
Chr02:10023347-10028274	loss	Chr02	10023138	10031430	MD02G1123200	RNA polymerase II large subunit
Chr02:10058249-10064706	loss	Chr02	10055419	10067646	MD02G1123700	aconitase 1
Chr02:10269313-10280520	gain	Chr02	10268242	10270630	MD02G1127000	GDSL-like Lipase/Acylhydrolase superfamily protein
Chr02:10392978-10399566	loss	Chr02	10392492	10400176	MD02G1128400	Senescence/dehydration-associated protein-related
Chr02:10409692-10415087	loss	Chr02	10413140	10413686	MD02G1128600
Chr02:10423970-10441858	gain	Chr02	10434313	10440653	MD02G1129000	Glycosyl hydrolase family 38 protein
Chr02:10540560-10544312	loss	Chr02	10542054	10542356	MD02G1131100	Protein of unknown function
Chr02:10790831-10824269	both	Chr02	10797592	10799460	MD02G1133600	fatty acid desaturase 5
Chr02:10790831-10824269	both	Chr02	10813803	10825141	MD02G1133700	YEATS family protein
Chr02:11838285-11856985	loss	Chr02	11842744	11843372	MD02G1142500
Chr02:11838285-11856985	loss	Chr02	11843737	11856440	MD02G1142600	Pectin lyase-like superfamily protein
Chr02:12204419-12211643	gain	Chr02	12208952	12209037	MD02G1148400
Chr02:12554908-12556418	loss	Chr02	12555296	12555413	MD02G1152100
Chr02:12641393-12649818	loss	Chr02	12636141	12650690	MD02G1152800	aminopeptidase P1
Chr02:12811874-12817917	loss	Chr02	12813898	12814728	MD02G1154600
Chr02:12811874-12817917	loss	Chr02	12815500	12817665	MD02G1154700
Chr02:12811874-12817917	loss	Chr02	12811940	12812697	MD02G1154500
Chr02:13011572-13013372	loss	Chr02	13011686	13012828	MD02G1156200	Protein of unknown function
Chr02:13154040-13156464	loss	Chr02	13154308	13155380	MD02G1157400
Chr02:14027283-14050390	gain	Chr02	14027404	14031542	MD02G1164300	Disease resistance protein (CC-NBS-LRR class) family
Chr02:14027283-14050390	gain	Chr02	14043427	14047026	MD02G1164400	Disease resistance protein (CC-NBS-LRR class) family
Chr02:14027283-14050390	gain	Chr02	14047028	14047783	MD02G1164500	Disease resistance protein (CC-NBS-LRR class) family
Chr02:14261492-14263407	loss	Chr02	14261759	14261879	MD02G1166400
Chr02:14419815-14424871	loss	Chr02	14418377	14425674	MD02G1168100	phospholipase A 2A
Chr02:14748448-14749104	loss	Chr02	14748555	14748666	MD02G1170400
Chr02:15168347-15174242	loss	Chr02	15169854	15170583	MD02G1173100
Chr02:15168347-15174242	loss	Chr02	15170939	15171439	MD02G1173200
Chr02:15176136-15182342	loss	Chr02	15177946	15179018	MD02G1173300	Protein of unknown function
Chr02:15642761-15643961	loss	Chr02	15642770	15643775	MD02G1177400	FMN-linked oxidoreductases superfamily protein
Chr02:16306275-16314701	loss	Chr02	16310801	16312899	MD02G1181400
Chr02:16473985-16479089	loss	Chr02	16473844	16479203	MD02G1182700
Chr02:16784488-16788601	loss	Chr02	16783045	16789396	MD02G1184800
Chr02:17218567-17227582	loss	Chr02	17225142	17225721	MD02G1188500
Chr02:17557301-17573483	both	Chr02	17556746	17560838	MD02G1190500	Pectin lyase-like superfamily protein
Chr02:18557264-18565176	loss	Chr02	18555695	18566704	MD02G1194500	peroxisomal NAD-malate dehydrogenase 1
Chr02:18622613-18628497	loss	Chr02	18627099	18627204	MD02G1194800
Chr02:19507122-19507843	loss	Chr02	19506971	19507423	MD02G1198600	alpha/beta-Hydrolases superfamily protein
Chr02:19609738-19616393	loss	Chr02	19613509	19613592	MD02G1199300
Chr02:19693512-19703655	loss	Chr02	19697529	19697945	MD02G1200200
Chr02:20083073-20083767	gain	Chr02	20083536	20083645	MD02G1202400
Chr02:20473643-20483548	loss	Chr02	20473598	20484204	MD02G1204900
Chr02:21358902-21359640	loss	Chr02	21358835	21359806	MD02G1208500
Chr02:21470993-21482263	loss	Chr02	21471125	21471238	MD02G1209300
Chr02:21470993-21482263	loss	Chr02	21471492	21471608	MD02G1209400
Chr02:21585336-21589275	loss	Chr02	21587488	21587592	MD02G1209800
Chr02:22510626-22514128	loss	Chr02	22511506	22511629	MD02G1211400
Chr02:23845240-23856699	loss	Chr02	23848068	23848173	MD02G1214500
Chr02:23845240-23856699	loss	Chr02	23848432	23848537	MD02G1214600
Chr02:23845240-23856699	loss	Chr02	23855654	23855759	MD02G1214700
Chr02:23845240-23856699	loss	Chr02	23856011	23856121	MD02G1214800
Chr02:23845240-23856699	loss	Chr02	23856284	23856402	MD02G1214900
Chr02:23845240-23856699	loss	Chr02	23856595	23856708	MD02G1215000
Chr02:23947603-23959375	loss	Chr02	23947642	23957728	MD02G1215500
Chr02:24891040-24898001	loss	Chr02	24893565	24898512	MD02G1217400	Disease resistance protein (TIR-NBS-LRR class) family
Chr02:24898790-24903766	loss	Chr02	24900898	24901609	MD02G1217500
Chr02:25301064-25308759	loss	Chr02	25297025	25310344	MD02G1217800	Integrase-type DNA-binding superfamily protein
Chr02:25322928-25333406	loss	Chr02	25327607	25328084	MD02G1218000	Abscisic acid-responsive (TB2/DP1
Chr02:25368312-25381399	loss	Chr02	25374029	25374694	MD02G1218300	alpha/beta-Hydrolases superfamily protein
Chr02:25406516-25407574	loss	Chr02	25406774	25406893	MD02G1218700
Chr02:25633870-25640123	loss	Chr02	25634962	25635243	MD02G1220700
Chr02:25910883-25946553	loss	Chr02	25943248	25946301	MD02G1222100	zinc ion binding
Chr02:27241543-27246776	loss	Chr02	27244101	27244968	MD02G1229200	P-loop containing nucleoside triphosphate hydrolases superfamily protein
Chr02:27398719-27409466	loss	Chr02	27403245	27403356	MD02G1229700
Chr02:27652340-27659749	gain	Chr02	27658359	27659469	MD02G1230700	Ribosomal protein L3 family protein
Chr02:27922133-27922404	loss	Chr02	27922213	27922320	MD02G1233000
Chr02:28096215-28115885	loss	Chr02	28107905	28108891	MD02G1234400	receptor serine/threonine kinase
Chr02:28096215-28115885	loss	Chr02	28115481	28115951	MD02G1234600	Tetratricopeptide repeat (TPR)-like superfamily protein
Chr02:28096215-28115885	loss	Chr02	28113753	28115479	MD02G1234500	RNA polymerase Rpb7 N-terminal domain-containing protein
Chr02:28913875-28915517	loss	Chr02	28913761	28915639	MD02G1240600	Tetratricopeptide repeat (TPR)-like superfamily protein
Chr02:28925106-28948727	both	Chr02	28926577	28932114	MD02G1240900	glycosyltransferase family protein 47
Chr02:29171283-29176167	loss	Chr02	29173426	29175183	MD02G1241900
Chr02:29265851-29274002	loss	Chr02	29265188	29279259	MD02G1242500	Galactose oxidase/kelch repeat superfamily protein
Chr02:29301783-29309424	loss	Chr02	29300392	29310415	MD02G1242800
Chr02:29498286-29506803	gain	Chr02	29503747	29507884	MD02G1245000	Nucleotide-diphospho-sugar transferases superfamily protein
Chr02:29549461-29550468	loss	Chr02	29549739	29550150	MD02G1245200
Chr02:29657910-29693980	both	Chr02	29657888	29658676	MD02G1246200	RING/U-box superfamily protein
Chr02:29657910-29693980	both	Chr02	29660249	29663265	MD02G1246300	PR5-like receptor kinase
Chr02:29657910-29693980	both	Chr02	29665626	29667185	MD02G1246400
Chr02:29657910-29693980	both	Chr02	29681715	29686452	MD02G1246500
Chr02:29657910-29693980	both	Chr02	29691118	29693273	MD02G1246600	Protein kinase superfamily protein
Chr02:29734264-29737303	loss	Chr02	29733209	29738363	MD02G1247000
Chr02:29742662-29753846	loss	Chr02	29743244	29745249	MD02G1247200	Protein kinase superfamily protein
Chr02:30125976-30146814	loss	Chr02	30131802	30132617	MD02G1250200	RING/U-box superfamily protein
Chr02:30171825-30571418	both	Chr02	30200636	30202930	MD02G1250400	Protein kinase superfamily protein
Chr02:30171825-30571418	both	Chr02	30224839	30228450	MD02G1250500	cysteine-rich RLK (RECEPTOR-like protein kinase) 8
Chr02:30171825-30571418	both	Chr02	30228677	30229027	MD02G1250600	receptor serine/threonine kinase
Chr02:30171825-30571418	both	Chr02	30231052	30233982	MD02G1250700
Chr02:30171825-30571418	both	Chr02	30241693	30242841	MD02G1250800	receptor serine/threonine kinase
Chr02:30171825-30571418	both	Chr02	30244971	30249886	MD02G1250900	LRR and NB-ARC domains-containing disease resistance protein
Chr02:30171825-30571418	both	Chr02	30270057	30272049	MD02G1251000	Protein kinase superfamily protein
Chr02:30171825-30571418	both	Chr02	30278482	30278620	MD02G1251100
Chr02:30171825-30571418	both	Chr02	30278844	30278966	MD02G1251200
Chr02:30171825-30571418	both	Chr02	30288408	30291315	MD02G1251300
Chr02:30171825-30571418	both	Chr02	30302718	30304091	MD02G1251400	Pentatricopeptide repeat (PPR) superfamily protein
Chr02:30171825-30571418	both	Chr02	30317157	30319776	MD02G1251600
Chr02:30171825-30571418	both	Chr02	30324295	30326194	MD02G1251700
Chr02:30171825-30571418	both	Chr02	30330718	30333189	MD02G1251800	PR5-like receptor kinase
Chr02:30171825-30571418	both	Chr02	30364897	30366901	MD02G1252000	Protein kinase superfamily protein
Chr02:30171825-30571418	both	Chr02	30372643	30372754	MD02G1252100
Chr02:30171825-30571418	both	Chr02	30394460	30395968	MD02G1252200
Chr02:30171825-30571418	both	Chr02	30403739	30406081	MD02G1252300	Protein of unknown function
Chr02:30171825-30571418	both	Chr02	30416503	30417138	MD02G1252400	chaperone protein dnaJ-related
Chr02:30171825-30571418	both	Chr02	30430935	30432179	MD02G1252600	receptor serine/threonine kinase
Chr02:30171825-30571418	both	Chr02	30445992	30455756	MD02G1252700
Chr02:30171825-30571418	both	Chr02	30465114	30467036	MD02G1252900	Protein kinase superfamily protein
Chr02:30171825-30571418	both	Chr02	30472276	30472395	MD02G1253000
Chr02:30171825-30571418	both	Chr02	30472624	30472746	MD02G1253100
Chr02:30171825-30571418	both	Chr02	30498410	30498971	MD02G1253300
Chr02:30171825-30571418	both	Chr02	30502775	30503077	MD02G1253400	receptor serine/threonine kinase
Chr02:30171825-30571418	both	Chr02	30510073	30511379	MD02G1253600	receptor serine/threonine kinase
Chr02:30171825-30571418	both	Chr02	30525143	30527305	MD02G1253700
Chr02:30171825-30571418	both	Chr02	30558073	30558480	MD02G1253900
Chr02:30171825-30571418	both	Chr02	30559213	30563052	MD02G1254000	ATP-dependent caseinolytic (Clp) protease/crotonase family protein
Chr02:30171825-30571418	both	Chr02	30566045	30569530	MD02G1254100
Chr02:30171825-30571418	both	Chr02	30309419	30313420	MD02G1251500	Protein of unknown function
Chr02:30171825-30571418	both	Chr02	30335604	30349544	MD02G1251900
Chr02:30171825-30571418	both	Chr02	30423048	30427746	MD02G1252500
Chr02:30171825-30571418	both	Chr02	30455758	30459537	MD02G1252800	NB-ARC domain-containing disease resistance protein
Chr02:30171825-30571418	both	Chr02	30484780	30496056	MD02G1253200
Chr02:30171825-30571418	both	Chr02	30504171	30509261	MD02G1253500	PR5-like receptor kinase
Chr02:30171825-30571418	both	Chr02	30539606	30541549	MD02G1253800	Protein kinase superfamily protein
Chr02:30631413-30648930	loss	Chr02	30631439	30631833	MD02G1254700
Chr02:30631413-30648930	loss	Chr02	30632096	30648463	MD02G1254800	long-chain base1
Chr02:30845459-30853360	loss	Chr02	30846336	30854033	MD02G1256200	Sodium Bile acid symporter family
Chr02:31294903-31409343	both	Chr02	31310966	31311244	MD02G1259700
Chr02:31294903-31409343	both	Chr02	31338839	31340629	MD02G1259800
Chr02:31294903-31409343	both	Chr02	31354108	31354434	MD02G1259900	Glycosyl hydrolase family protein
Chr02:31294903-31409343	both	Chr02	31363114	31364903	MD02G1260100	Protein of unknown function (DUF506)
Chr02:31294903-31409343	both	Chr02	31366383	31368219	MD02G1260200	disease resistance protein (TIR-NBS-LRR class)
Chr02:31294903-31409343	both	Chr02	31379191	31383207	MD02G1260300
Chr02:31294903-31409343	both	Chr02	31400152	31405222	MD02G1260400	disease resistance protein (TIR-NBS-LRR class)
Chr02:31294903-31409343	both	Chr02	31357002	31360683	MD02G1260000	disease resistance protein (TIR-NBS-LRR class)
Chr02:31711913-31718040	loss	Chr02	31712003	31712090	MD02G1262700
Chr02:31711913-31718040	loss	Chr02	31712142	31718789	MD02G1262800
Chr02:31768353-31773401	loss	Chr02	31769771	31771111	MD02G1263500
Chr02:31887759-31923741	both	Chr02	31907771	31908169	MD02G1264700
Chr02:31887759-31923741	both	Chr02	31912003	31915553	MD02G1264800	Disease resistance protein (TIR-NBS-LRR class) family
Chr02:31887759-31923741	both	Chr02	31918480	31920231	MD02G1265000	Protein of unknown function
Chr02:31887759-31923741	both	Chr02	31896846	31903206	MD02G1264600	NAD(P)-linked oxidoreductase superfamily protein
Chr02:31887759-31923741	both	Chr02	31915555	31916757	MD02G1264900
Chr02:31967576-31973549	loss	Chr02	31966771	31974678	MD02G1265500
Chr02:32592661-32609220	loss	Chr02	32604949	32609833	MD02G1271400	cytochrome c oxidase 15
Chr02:32834607-32843164	loss	Chr02	32834575	32834898	MD02G1273800
Chr02:33001073-33005977	loss	Chr02	33001665	33003718	MD02G1275700	cyclin family
Chr02:33001073-33005977	loss	Chr02	33004194	33005837	MD02G1275800
Chr02:33512749-33527281	loss	Chr02	33522037	33522922	MD02G1279100
Chr02:33512749-33527281	loss	Chr02	33522989	33523627	MD02G1279200	AMP-dependent synthetase and ligase family protein
Chr02:33604235-33604653	loss	Chr02	33604017	33604564	MD02G1279700
Chr02:33655113-33658811	loss	Chr02	33658027	33658724	MD02G1280400
Chr02:33751396-33757109	both	Chr02	33752118	33754572	MD02G1281700	Mitochondrial transcription termination factor family protein
Chr02:33751396-33757109	both	Chr02	33755464	33756675	MD02G1281800	Mitochondrial transcription termination factor family protein
Chr02:33796029-33804179	loss	Chr02	33793481	33808000	MD02G1282000	protein kinases
Chr02:34089014-34091192	loss	Chr02	34089300	34090760	MD02G1284300
Chr02:34267585-34269812	loss	Chr02	34269356	34269892	MD02G1285600	Mitochondrial transcription termination factor family protein
Chr02:34279030-34306617	gain	Chr02	34287463	34289503	MD02G1285900
Chr02:34279030-34306617	gain	Chr02	34292354	34293479	MD02G1286000
Chr02:34279030-34306617	gain	Chr02	34295244	34300077	MD02G1286100	Putative disease resistance protein RGA3
Chr02:34279030-34306617	gain	Chr02	34300633	34303666	MD02G1286200	NB-ARC domain-containing disease resistance protein
Chr02:34309100-34313055	loss	Chr02	34309109	34309621	MD02G1286400
Chr02:34457106-34458791	loss	Chr02	34456763	34458842	MD02G1288200	Major facilitator superfamily protein
Chr02:34688116-34694034	loss	Chr02	34687627	34694663	MD02G1291100
Chr02:34882296-34883756	loss	Chr02	34882377	34883638	MD02G1293300	Ribonuclease H-like superfamily protein
Chr02:34898501-34909081	loss	Chr02	34904207	34907259	MD02G1293700
Chr02:34898501-34909081	loss	Chr02	34908004	34909076	MD02G1293800
Chr02:34925086-34929787	loss	Chr02	34927809	34928359	MD02G1294100
Chr02:35098715-35107309	loss	Chr02	35102743	35103128	MD02G1296100
Chr02:35415462-35424426	loss	Chr02	35417012	35421376	MD02G1298600
Chr02:35673214-35675485	loss	Chr02	35673411	35675373	MD02G1302500
Chr02:35755686-35783190	loss	Chr02	35760950	35761486	MD02G1304000	Leucine-rich receptor-like protein kinase family protein
Chr02:35755686-35783190	loss	Chr02	35769517	35770059	MD02G1304100	Zinc finger C-x8-C-x5-C-x3-H type family protein
Chr02:35816208-35817360	loss	Chr02	35815834	35817769	MD02G1304800	E3 ubiquitin ligase SCF complex subunit SKP1/ASK1 family protein
Chr02:35819324-35825195	gain	Chr02	35818328	35822062	MD02G1304900	NAD(P)-binding Rossmann-fold superfamily protein
Chr02:35819324-35825195	gain	Chr02	35824002	35826292	MD02G1305000	NAD(P)-binding Rossmann-fold superfamily protein
Chr02:35883886-35889085	loss	Chr02	35880483	35889445	MD02G1305700	Tetratricopeptide repeat (TPR)-like superfamily protein
Chr02:35894746-35900620	loss	Chr02	35898034	35899937	MD02G1305900
Chr02:35976600-35979619	gain	Chr02	35977426	35979035	MD02G1306500	Disease resistance protein (TIR-NBS-LRR class) family
Chr02:36269219-36277294	loss	Chr02	36265111	36279093	MD02G1307400	sterol methyltransferase 1
Chr02:36297466-36310780	both	Chr02	36300568	36304369	MD02G1307600	LRR and NB-ARC domains-containing disease resistance protein
Chr02:36421142-36433702	loss	Chr02	36428447	36429901	MD02G1309000
Chr02:36527994-36541000	gain	Chr02	36530943	36531628	MD02G1309600	carotenoid cleavage dioxygenase 1
Chr02:36527994-36541000	gain	Chr02	36531630	36536707	MD02G1309700	carotenoid cleavage dioxygenase 1
Chr02:36580541-36583446	gain	Chr02	36579982	36583437	MD02G1310400	Translation elongation factor EF1A/initiation factor IF2gamma family protein
Chr02:36918952-36928837	loss	Chr02	36919122	36927904	MD02G1313700
Chr03:412631-416595	loss	Chr03	410418	417105	MD03G1005200	UDP-Glycosyltransferase superfamily protein
Chr03:445744-455341	gain	Chr03	449807	453415	MD03G1005500	ACD1-like
Chr03:928911-936704	loss	Chr03	930314	931653	MD03G1012200
Chr03:1670693-1674736	loss	Chr03	1669340	1673844	MD03G1021400	beta glucosidase 17
Chr03:1687805-1696219	loss	Chr03	1683577	1698927	MD03G1021500	beta glucosidase 17
Chr03:1746184-1749558	loss	Chr03	1744097	1749878	MD03G1021800	receptor-like protein kinase 1
Chr03:1776086-1780513	loss	Chr03	1777713	1780463	MD03G1022200
Chr03:1934591-1935244	loss	Chr03	1934698	1934812	MD03G1023700
Chr03:1934591-1935244	loss	Chr03	1935053	1935169	MD03G1023800
Chr03:2084474-2127221	both	Chr03	2089365	2090562	MD03G1025400
Chr03:2084474-2127221	both	Chr03	2100547	2105942	MD03G1025600	Concanavalin A-like lectin protein kinase family protein
Chr03:2084474-2127221	both	Chr03	2106157	2111324	MD03G1025700
Chr03:2084474-2127221	both	Chr03	2112019	2113387	MD03G1025800	Protein of unknown function
Chr03:2084474-2127221	both	Chr03	2113857	2114606	MD03G1025900
Chr03:2084474-2127221	both	Chr03	2115045	2126349	MD03G1026000	NB-ARC domain-containing disease resistance protein
Chr03:2084474-2127221	both	Chr03	2093661	2097949	MD03G1025500	NB-ARC domain-containing disease resistance protein
Chr03:2160185-2165826	loss	Chr03	2160205	2167047	MD03G1026900	Polynucleotidyl transferase
Chr03:2293710-2327251	both	Chr03	2295969	2297162	MD03G1027900	F-box family protein
Chr03:2293710-2327251	both	Chr03	2298355	2300422	MD03G1028000	F-box family protein
Chr03:2293710-2327251	both	Chr03	2304208	2305212	MD03G1028100	F-box family protein
Chr03:2293710-2327251	both	Chr03	2312019	2313218	MD03G1028200	F-box and associated interaction domains-containing protein
Chr03:2293710-2327251	both	Chr03	2325278	2327876	MD03G1028300	F-box and associated interaction domains-containing protein
Chr03:2494682-2497215	loss	Chr03	2495482	2496139	MD03G1030800
Chr03:2769208-2780008	loss	Chr03	2771175	2775590	MD03G1034500	DEA(D/H)-box RNA helicase family protein
Chr03:2787229-2793241	loss	Chr03	2791654	2791767	MD03G1034700
Chr03:2832964-2834628	loss	Chr03	2834067	2834178	MD03G1035200
Chr03:2997393-2998418	loss	Chr03	2997374	2997875	MD03G1038100	Copper transport protein family
Chr03:3490413-3502885	loss	Chr03	3496225	3497563	MD03G1044100
Chr03:3490413-3502885	loss	Chr03	3499098	3502705	MD03G1044200	WUS-interacting protein 2
Chr03:3617553-3643934	gain	Chr03	3638668	3639776	MD03G1045300
Chr03:3617553-3643934	gain	Chr03	3640260	3643793	MD03G1045400	NB-ARC domain-containing disease resistance protein
Chr03:3645700-3653171	loss	Chr03	3645023	3656449	MD03G1045500	COP9 signalosome subunit 6A
Chr03:3853734-4349621	both	Chr03	3862042	3862876	MD03G1048100
Chr03:3853734-4349621	both	Chr03	3868242	3868922	MD03G1048300
Chr03:3853734-4349621	both	Chr03	3878182	3879871	MD03G1048400	Ribosomal protein L16p/L10e family protein
Chr03:3853734-4349621	both	Chr03	3883902	3885507	MD03G1048500	eukaryotic translation initiation factor 3G1
Chr03:3853734-4349621	both	Chr03	3886665	3893077	MD03G1048600	Leucine-rich repeat protein kinase family protein
Chr03:3853734-4349621	both	Chr03	3893421	3894097	MD03G1048700
Chr03:3853734-4349621	both	Chr03	3921490	3928273	MD03G1048800	Leucine-rich repeat protein kinase family protein
Chr03:3853734-4349621	both	Chr03	3934262	3937799	MD03G1048900	Phototropic-responsive NPH3 family protein
Chr03:3853734-4349621	both	Chr03	3939882	3943945	MD03G1049000	regulatory particle triple-A ATPase 3
Chr03:3853734-4349621	both	Chr03	3945037	3946176	MD03G1049100	LRR and NB-ARC domains-containing disease resistance protein
Chr03:3853734-4349621	both	Chr03	3959360	3959746	MD03G1049300	C2 calcium/lipid-binding plant phosphoribosyltransferase family protein
Chr03:3853734-4349621	both	Chr03	3960740	3960858	MD03G1049400
Chr03:3853734-4349621	both	Chr03	3961103	3961216	MD03G1049500
Chr03:3853734-4349621	both	Chr03	3965875	3970053	MD03G1049600	Leucine-rich repeat protein kinase family protein
Chr03:3853734-4349621	both	Chr03	3970573	3971307	MD03G1049700	Late embryogenesis abundant (LEA) hydroxyproline-rich glycoprotein family
Chr03:3853734-4349621	both	Chr03	3972532	3976345	MD03G1049800	ubiquitin-conjugating enzyme 10
Chr03:3853734-4349621	both	Chr03	4001411	4005189	MD03G1050000	eukaryotic translation initiation factor 2 beta subunit
Chr03:3853734-4349621	both	Chr03	4011776	4011889	MD03G1050100
Chr03:3853734-4349621	both	Chr03	4017740	4018501	MD03G1050300
Chr03:3853734-4349621	both	Chr03	4019296	4020134	MD03G1050400	methyl esterase 17
Chr03:3853734-4349621	both	Chr03	4023082	4027499	MD03G1050500	Kinase interacting (KIP1-like) family protein
Chr03:3853734-4349621	both	Chr03	4028245	4028323	MD03G1050600
Chr03:3853734-4349621	both	Chr03	4031835	4037497	MD03G1050800	DEA(D/H)-box RNA helicase family protein
Chr03:3853734-4349621	both	Chr03	4104064	4105751	MD03G1051200
Chr03:3853734-4349621	both	Chr03	4110545	4110871	MD03G1051300	cinnamate-4-hydroxylase
Chr03:3853734-4349621	both	Chr03	4115730	4115836	MD03G1051500
Chr03:3853734-4349621	both	Chr03	4133040	4135780	MD03G1051700	extra-large GTP-binding protein 3
Chr03:3853734-4349621	both	Chr03	4136499	4139052	MD03G1051800	cytochrome P450
Chr03:3853734-4349621	both	Chr03	4141952	4144887	MD03G1051900	Basic-leucine zipper (bZIP) transcription factor family protein
Chr03:3853734-4349621	both	Chr03	4145699	4146040	MD03G1052000	lipid transfer protein 1
Chr03:3853734-4349621	both	Chr03	4159800	4160162	MD03G1052100	lipid transfer protein 3
Chr03:3853734-4349621	both	Chr03	4161673	4165465	MD03G1052200	myb-like HTH transcriptional regulator family protein
Chr03:3853734-4349621	both	Chr03	4166527	4175409	MD03G1052300	Insulinase (Peptidase family M16) family protein
Chr03:3853734-4349621	both	Chr03	4180760	4182503	MD03G1052400	expansin A8
Chr03:3853734-4349621	both	Chr03	4203349	4203718	MD03G1052600	Protein of unknown function
Chr03:3853734-4349621	both	Chr03	4221725	4222485	MD03G1052700
Chr03:3853734-4349621	both	Chr03	4231702	4232418	MD03G1052800	RNA ligase/cyclic nucleotide phosphodiesterase family protein
Chr03:3853734-4349621	both	Chr03	4234156	4237321	MD03G1052900	nodulin MtN21 /EamA-like transporter family protein
Chr03:3853734-4349621	both	Chr03	4245629	4248061	MD03G1053100	Ribosomal protein S26e family protein
Chr03:3853734-4349621	both	Chr03	4250741	4255007	MD03G1053200	PAP/OAS1 substrate-binding domain superfamily
Chr03:3853734-4349621	both	Chr03	4255557	4255633	MD03G1053300
Chr03:3853734-4349621	both	Chr03	4257225	4257345	MD03G1053400
Chr03:3853734-4349621	both	Chr03	4266286	4271770	MD03G1053500	with no lysine (K) kinase 4
Chr03:3853734-4349621	both	Chr03	4282636	4283787	MD03G1053600	ovate family protein 4
Chr03:3853734-4349621	both	Chr03	4288336	4288902	MD03G1053700	ovate family protein 17
Chr03:3853734-4349621	both	Chr03	4289414	4290739	MD03G1053800	Plant protein of unknown function (DUF641)
Chr03:3853734-4349621	both	Chr03	4296275	4296935	MD03G1053900
Chr03:3853734-4349621	both	Chr03	4327485	4327777	MD03G1054000
Chr03:3853734-4349621	both	Chr03	4330114	4331427	MD03G1054100	NB-ARC domain-containing disease resistance protein
Chr03:3853734-4349621	both	Chr03	4332714	4335741	MD03G1054200	Haloacid dehalogenase-like hydrolase (HAD) superfamily protein
Chr03:3853734-4349621	both	Chr03	4347883	4350981	MD03G1054400	NB-ARC domain-containing disease resistance protein
Chr03:3853734-4349621	both	Chr03	3866027	3866677	MD03G1048200
Chr03:3853734-4349621	both	Chr03	3946178	3954382	MD03G1049200	NB-ARC domain-containing disease resistance protein
Chr03:3853734-4349621	both	Chr03	3981184	3982008	MD03G1049900	cytokinin response factor 4
Chr03:3853734-4349621	both	Chr03	4012128	4015459	MD03G1050200	methyl esterase 17
Chr03:3853734-4349621	both	Chr03	4030295	4031012	MD03G1050700	Ubiquinol-cytochrome c reductase complex 6.7 kDa protein
Chr03:3853734-4349621	both	Chr03	4046243	4050832	MD03G1050900	cinnamate-4-hydroxylase
Chr03:3853734-4349621	both	Chr03	4076767	4090470	MD03G1051000	cinnamate-4-hydroxylase
Chr03:3853734-4349621	both	Chr03	4095942	4099794	MD03G1051100	cinnamate-4-hydroxylase
Chr03:3853734-4349621	both	Chr03	4110945	4114088	MD03G1051400	cinnamate-4-hydroxylase
Chr03:3853734-4349621	both	Chr03	4125435	4131269	MD03G1051600	HSI2-like 1
Chr03:3853734-4349621	both	Chr03	4243067	4244596	MD03G1053000	manganese superoxide dismutase 1
Chr03:3853734-4349621	both	Chr03	4341596	4343667	MD03G1054300	HOPZ-ACTIVATED RESISTANCE 1
Chr03:3853734-4349621	both	Chr03	4183707	4202132	MD03G1052500	NB-ARC domain-containing disease resistance protein
Chr03:4656445-4666002	loss	Chr03	4656455	4665374	MD03G1057900
Chr03:4781077-4783698	loss	Chr03	4782005	4783396	MD03G1059300
Chr03:4828680-4833681	gain	Chr03	4831328	4832444	MD03G1059800
Chr03:4935149-4937145	loss	Chr03	4935478	4937493	MD03G1061100
Chr03:5052296-5061691	loss	Chr03	5058067	5061213	MD03G1062700
Chr03:5052296-5061691	loss	Chr03	5061339	5061668	MD03G1062800
Chr03:5368207-5382267	both	Chr03	5367936	5369713	MD03G1067200	SELT-like protein precursor
Chr03:5368207-5382267	both	Chr03	5370514	5373951	MD03G1067300	NB-ARC domain-containing disease resistance protein
Chr03:5368207-5382267	both	Chr03	5379494	5379760	MD03G1067400	Histone superfamily protein
Chr03:5368207-5382267	both	Chr03	5380218	5381394	MD03G1067500	SELT-like protein precursor
Chr03:5368207-5382267	both	Chr03	5381396	5381694	MD03G1067600	SELT-like protein precursor
Chr03:5368207-5382267	both	Chr03	5381696	5382613	MD03G1067700	Disease resistance protein (CC-NBS-LRR class) family
Chr03:6394933-6411863	gain	Chr03	6395392	6398754	MD03G1079300	Protein of unknown function (DUF674)
Chr03:6394933-6411863	gain	Chr03	6403921	6404928	MD03G1079400	Protein of unknown function (DUF674)
Chr03:6394933-6411863	gain	Chr03	6406436	6408196	MD03G1079500	Protein of unknown function (DUF674)
Chr03:6394933-6411863	gain	Chr03	6409652	6412848	MD03G1079600	Protein of unknown function (DUF674)
Chr03:6505943-6507986	loss	Chr03	6505770	6508622	MD03G1080500	Tetratricopeptide repeat (TPR)-like superfamily protein
Chr03:6545655-6566870	gain	Chr03	6544320	6549320	MD03G1081200	Protein of unknown function (DUF3527)
Chr03:6545655-6566870	gain	Chr03	6558724	6559509	MD03G1081300	LRR and NB-ARC domains-containing disease resistance protein
Chr03:6545655-6566870	gain	Chr03	6561312	6561905	MD03G1081400
Chr03:6545655-6566870	gain	Chr03	6561931	6565196	MD03G1081500	NB-ARC domain-containing disease resistance protein
Chr03:6545655-6566870	gain	Chr03	6565198	6566774	MD03G1081600	Protein of unknown function (DUF3527)
Chr03:6832195-6839759	loss	Chr03	6830038	6841616	MD03G1084900	myosin heavy chain-related
Chr03:6881588-6885135	loss	Chr03	6881536	6885341	MD03G1085300
Chr03:6957308-6964400	gain	Chr03	6960180	6961508	MD03G1085600	F-box family protein
Chr03:7130579-7143129	loss	Chr03	7138496	7138572	MD03G1087200
Chr03:7526646-7554634	loss	Chr03	7527522	7529143	MD03G1090900	Glucose-methanol-choline (GMC) oxidoreductase family protein
Chr03:7526646-7554634	loss	Chr03	7544749	7546260	MD03G1091000
Chr03:7599344-7618386	loss	Chr03	7602760	7604802	MD03G1091600	cytochrome P450
Chr03:7780252-7781214	loss	Chr03	7779840	7781467	MD03G1093000
Chr03:7811757-7827087	loss	Chr03	7814279	7815199	MD03G1093800	metallothionein 2A
Chr03:7869093-7875484	loss	Chr03	7869216	7869704	MD03G1094100
Chr03:9315239-9319147	loss	Chr03	9316123	9316635	MD03G1107800	calmodulin 6
Chr03:9436698-9440182	loss	Chr03	9436914	9440098	MD03G1108400	glycolipid transfer protein 1
Chr03:9485320-9491763	loss	Chr03	9484719	9493839	MD03G1108800
Chr03:9517705-9527107	loss	Chr03	9517741	9524392	MD03G1109400	calmodulin-domain protein kinase cdpk isoform 2
Chr03:9613135-9615185	loss	Chr03	9613051	9615164	MD03G1110400
Chr03:9746283-9767782	gain	Chr03	9766021	9766593	MD03G1112300	F-box/RNI-like/FBD-like domains-containing protein
Chr03:9746283-9767782	gain	Chr03	9746363	9751465	MD03G1112200	F-box/RNI-like superfamily protein
Chr03:9959626-9975157	loss	Chr03	9964569	9964997	MD03G1114000	PLAC8 family protein
Chr03:10058315-10063038	loss	Chr03	10057502	10065348	MD03G1115200	syntaxin of plants 71
Chr03:10073327-10078905	loss	Chr03	10072855	10079181	MD03G1115400	SOS3-interacting protein 4
Chr03:10538521-10542411	loss	Chr03	10541597	10542064	MD03G1117000
Chr03:11504292-11581777	loss	Chr03	11505812	11506103	MD03G1122700
Chr03:11504292-11581777	loss	Chr03	11506873	11507526	MD03G1122800	Regulator of Vps4 activity in the MVB pathway protein
Chr03:11504292-11581777	loss	Chr03	11513223	11513341	MD03G1122900
Chr03:11504292-11581777	loss	Chr03	11518871	11519521	MD03G1123000	Regulator of Vps4 activity in the MVB pathway protein
Chr03:11504292-11581777	loss	Chr03	11536966	11537703	MD03G1123100	Regulator of Vps4 activity in the MVB pathway protein
Chr03:11504292-11581777	loss	Chr03	11542031	11542147	MD03G1123200
Chr03:11504292-11581777	loss	Chr03	11547803	11548453	MD03G1123300	Regulator of Vps4 activity in the MVB pathway protein
Chr03:11504292-11581777	loss	Chr03	11550959	11551612	MD03G1123400	Regulator of Vps4 activity in the MVB pathway protein
Chr03:11504292-11581777	loss	Chr03	11556115	11556228	MD03G1123500
Chr03:11837713-11853195	loss	Chr03	11838688	11841002	MD03G1125500
Chr03:11837713-11853195	loss	Chr03	11842503	11843195	MD03G1125600	Tetratricopeptide repeat (TPR)-like superfamily protein
Chr03:11882690-11889542	loss	Chr03	11888289	11888890	MD03G1126000	Ubiquitin-like superfamily protein
Chr03:12156678-12161829	loss	Chr03	12156041	12161981	MD03G1126700	hydroxyproline-rich glycoprotein family protein
Chr03:12926096-12952745	loss	Chr03	12943632	12947080	MD03G1131100
Chr03:12926096-12952745	loss	Chr03	12948516	12949631	MD03G1131200
Chr03:12954978-12958884	loss	Chr03	12953623	12957590	MD03G1131300	cysteine-rich RLK (RECEPTOR-like protein kinase) 8
Chr03:12954978-12958884	loss	Chr03	12957648	12959555	MD03G1131400	Leucine-rich receptor-like protein kinase family protein
Chr03:13279567-13300551	both	Chr03	13279088	13280317	MD03G1133200	AT hook motif DNA-binding family protein
Chr03:13279567-13300551	both	Chr03	13280438	13300479	MD03G1133300	Transmembrane amino acid transporter family protein
Chr03:13413632-13417307	loss	Chr03	13411328	13417428	MD03G1134500	Protein of unknown function
Chr03:13572053-13582241	loss	Chr03	13574548	13574706	MD03G1135600	Zinc finger C-x8-C-x5-C-x3-H type family protein
Chr03:14112220-14123315	loss	Chr03	14117963	14118731	MD03G1138100	nucleotide-rhamnose synthase/epimerase-reductase
Chr03:14337373-14414195	both	Chr03	14348240	14348360	MD03G1138900
Chr03:14337373-14414195	both	Chr03	14348586	14348706	MD03G1139000
Chr03:14337373-14414195	both	Chr03	14349195	14350886	MD03G1139100
Chr03:14446211-14450046	loss	Chr03	14447741	14448888	MD03G1139400
Chr03:14461983-14463350	loss	Chr03	14461059	14463075	MD03G1139700	NAD(P)-linked oxidoreductase superfamily protein
Chr03:14926056-14936347	loss	Chr03	14926495	14929853	MD03G1141500
Chr03:14954151-15041578	loss	Chr03	14961164	14964868	MD03G1141600	fatty acid reductase 4
Chr03:14954151-15041578	loss	Chr03	15030939	15033850	MD03G1141700	Jojoba acyl CoA reductase-related male sterility protein
Chr03:15176956-15186209	loss	Chr03	15180496	15180947	MD03G1142700
Chr03:15428859-15432168	loss	Chr03	15428736	15429076	MD03G1143700
Chr03:16078181-16085997	loss	Chr03	16078619	16085446	MD03G1146400
Chr03:16240626-16241476	loss	Chr03	16240809	16242134	MD03G1147200	Polynucleotidyl transferase
Chr03:16725668-16736999	loss	Chr03	16726025	16735656	MD03G1150300
Chr03:17352538-17354800	loss	Chr03	17354316	17354606	MD03G1152800
Chr03:18114744-18123845	loss	Chr03	18116909	18117013	MD03G1155600
Chr03:18417992-18427512	loss	Chr03	18421690	18426532	MD03G1156700
Chr03:18798445-18806588	loss	Chr03	18804069	18805193	MD03G1158200
Chr03:19417977-19424198	loss	Chr03	19420393	19421109	MD03G1161200
Chr03:20428817-20434933	loss	Chr03	20429678	20435271	MD03G1163800	proteasome family protein
Chr03:22174944-22178128	loss	Chr03	22177023	22177587	MD03G1166200
Chr03:23095641-23124057	loss	Chr03	23096463	23098110	MD03G1170400
Chr03:23282853-23310064	loss	Chr03	23288852	23289022	MD03G1171400	ralf-like 33
Chr03:24637169-24641376	gain	Chr03	24638815	24641458	MD03G1179300	nudix hydrolase homolog 10
Chr03:24663175-24666700	loss	Chr03	24665334	24665883	MD03G1179500	Leucine-rich repeat (LRR) family protein
Chr03:24695906-24703071	loss	Chr03	24695931	24696261	MD03G1179700
Chr03:24695906-24703071	loss	Chr03	24696540	24697542	MD03G1179800	fructose-2
Chr03:24842170-24928996	both	Chr03	24841701	24843325	MD03G1181000	beta-amylase 4
Chr03:24842170-24928996	both	Chr03	24843327	24844594	MD03G1181100	beta-amylase 4
Chr03:24842170-24928996	both	Chr03	24844645	24846292	MD03G1181200	beta-amylase 4
Chr03:24842170-24928996	both	Chr03	24882520	24883644	MD03G1181500
Chr03:24842170-24928996	both	Chr03	24883710	24884391	MD03G1181600	Leucine-rich repeat protein kinase family protein
Chr03:24842170-24928996	both	Chr03	24887482	24888562	MD03G1181800
Chr03:24842170-24928996	both	Chr03	24889455	24890135	MD03G1181900	EF-TU receptor
Chr03:24842170-24928996	both	Chr03	24890797	24893750	MD03G1182000	Leucine-rich repeat protein kinase family protein
Chr03:24842170-24928996	both	Chr03	24894436	24895478	MD03G1182100	beta-amylase 4
Chr03:24842170-24928996	both	Chr03	24895543	24898473	MD03G1182200	beta-amylase 4
Chr03:24842170-24928996	both	Chr03	24913898	24916248	MD03G1182300
Chr03:24842170-24928996	both	Chr03	24922479	24924138	MD03G1182400
Chr03:24842170-24928996	both	Chr03	24925404	24927678	MD03G1182500
Chr03:24842170-24928996	both	Chr03	24927876	24928413	MD03G1182600	heavy metal atpase 5
Chr03:24842170-24928996	both	Chr03	24854523	24857407	MD03G1181300	Leucine-rich receptor-like protein kinase family protein
Chr03:24842170-24928996	both	Chr03	24869030	24882486	MD03G1181400	heavy metal atpase 5
Chr03:24842170-24928996	both	Chr03	24884393	24887408	MD03G1181700
Chr03:25312021-25316058	gain	Chr03	25311816	25312271	MD03G1185700	Calcium-binding EF-hand family protein
Chr03:25639022-25658569	loss	Chr03	25653961	25654425	MD03G1187600	Calcium-dependent lipid-binding (CaLB domain) family protein
Chr03:25639022-25658569	loss	Chr03	25640262	25641080	MD03G1187500
Chr03:26276968-26284731	loss	Chr03	26283445	26284259	MD03G1191300	Pentatricopeptide repeat (PPR) superfamily protein
Chr03:26412384-26419198	loss	Chr03	26411104	26420888	MD03G1192500	NADH-ubiquinone oxidoreductase B8 subunit
Chr03:26593985-26599294	loss	Chr03	26593377	26601218	MD03G1193600	ubiquitin-specific protease 12
Chr03:26927813-26930225	loss	Chr03	26927976	26929938	MD03G1196900	Protein of unknown function
Chr03:27112274-27118935	loss	Chr03	27109219	27119997	MD03G1198100	Dihydrolipoamide succinyltransferase
Chr03:27397448-27402386	loss	Chr03	27399387	27400721	MD03G1200300	Protein of unknown function
Chr03:27594246-27608868	gain	Chr03	27600259	27605867	MD03G1201700	heat shock protein 70 (Hsp 70) family protein
Chr03:28385604-28403358	loss	Chr03	28392939	28394372	MD03G1207600	2-oxoglutarate (2OG) and Fe(II)-dependent oxygenase superfamily protein
Chr03:29303737-29308059	loss	Chr03	29304992	29307029	MD03G1213600
Chr03:29308391-29313514	loss	Chr03	29307998	29314294	MD03G1213700	embryo sac development arrest 14
Chr03:29321701-29325377	loss	Chr03	29321125	29327303	MD03G1213900	2-oxoglutarate (2OG) and Fe(II)-dependent oxygenase superfamily protein
Chr03:29688485-29695800	loss	Chr03	29687770	29699045	MD03G1215900	Transducin/WD40 repeat-like superfamily protein
Chr03:30370306-30374236	loss	Chr03	30373909	30374212	MD03G1219100
Chr03:30420657-30425315	gain	Chr03	30417704	30424340	MD03G1219600
Chr03:30622914-30625085	loss	Chr03	30623214	30624068	MD03G1222100
Chr03:31109754-31110434	loss	Chr03	31109867	31109983	MD03G1225600
Chr03:31197152-31206980	loss	Chr03	31201008	31202093	MD03G1226800	Nucleotide-diphospho-sugar transferases superfamily protein
Chr03:31734019-31745504	gain	Chr03	31734855	31735050	MD03G1232100
Chr03:31734019-31745504	gain	Chr03	31740297	31740491	MD03G1232200
Chr03:31734019-31745504	gain	Chr03	31743087	31743277	MD03G1232300
Chr03:31734019-31745504	gain	Chr03	31744045	31745224	MD03G1232400
Chr03:31865507-31918643	both	Chr03	31891650	31892646	MD03G1233200	Concanavalin A-like lectin protein kinase family protein
Chr03:31865507-31918643	both	Chr03	31898602	31899189	MD03G1233300	Concanavalin A-like lectin protein kinase family protein
Chr03:31865507-31918643	both	Chr03	31900086	31900575	MD03G1233400
Chr03:31865507-31918643	both	Chr03	31865949	31868027	MD03G1233100	Concanavalin A-like lectin protein kinase family protein
Chr03:31865507-31918643	both	Chr03	31914985	31918674	MD03G1233500	Ubiquitin family protein
Chr03:32006210-32015092	gain	Chr03	32013708	32014097	MD03G1234400	Concanavalin A-like lectin protein kinase family protein
Chr03:32006210-32015092	gain	Chr03	32014241	32015086	MD03G1234500	Concanavalin A-like lectin protein kinase family protein
Chr03:32025238-32105043	loss	Chr03	32045035	32045583	MD03G1234700	non-intrinsic ABC protein 9
Chr03:32025238-32105043	loss	Chr03	32047258	32061426	MD03G1234800	Tyrosine transaminase family protein
Chr03:32207198-32208204	loss	Chr03	32207334	32207840	MD03G1236700
Chr03:32577660-32591973	gain	Chr03	32575034	32580379	MD03G1240500	RNA-binding (RRM/RBD/RNP motifs) family protein
Chr03:32577660-32591973	gain	Chr03	32589153	32592231	MD03G1240700	cobalt ion binding
Chr03:32577660-32591973	gain	Chr03	32586281	32588623	MD03G1240600	Leucine-rich receptor-like protein kinase family protein
Chr03:33208667-33224676	loss	Chr03	33213401	33214787	MD03G1245100	2-oxoglutarate (2OG) and Fe(II)-dependent oxygenase superfamily protein
Chr03:33208667-33224676	loss	Chr03	33214840	33216739	MD03G1245200
Chr03:33208667-33224676	loss	Chr03	33216832	33218238	MD03G1245300	2-oxoglutarate (2OG) and Fe(II)-dependent oxygenase superfamily protein
Chr03:33310890-33318186	loss	Chr03	33308608	33320046	MD03G1246100	Ran BP2/NZF zinc finger-like superfamily protein
Chr03:33434444-33439577	loss	Chr03	33434434	33439975	MD03G1246900
Chr03:33523593-33645902	loss	Chr03	33523831	33525097	MD03G1248100	TRICHOME BIREFRINGENCE-LIKE 37
Chr03:33523593-33645902	loss	Chr03	33539515	33540831	MD03G1248200	Leucine-rich repeat transmembrane protein kinase
Chr03:33523593-33645902	loss	Chr03	33546097	33554057	MD03G1248300	Leucine-rich repeat transmembrane protein kinase
Chr03:33523593-33645902	loss	Chr03	33565478	33566711	MD03G1248400	nuclear RNA polymerase D1B
Chr03:33523593-33645902	loss	Chr03	33579815	33580412	MD03G1248500	trehalose-6-phosphate synthase
Chr03:33523593-33645902	loss	Chr03	33607833	33607946	MD03G1248600
Chr03:33523593-33645902	loss	Chr03	33620840	33621280	MD03G1248700	cell wall / vacuolar inhibitor of fructosidase 1
Chr03:33523593-33645902	loss	Chr03	33623004	33623414	MD03G1248800	Pentatricopeptide repeat (PPR) superfamily protein
Chr03:33523593-33645902	loss	Chr03	33636188	33637647	MD03G1248900	NAD(H) kinase 3
Chr03:34098331-34111443	gain	Chr03	34100581	34102623	MD03G1254500	Argonaute family protein
Chr03:34098331-34111443	gain	Chr03	34108111	34109138	MD03G1254600	Argonaute family protein
Chr03:34098331-34111443	gain	Chr03	34110743	34111175	MD03G1254700
Chr03:34295848-34303759	loss	Chr03	34296382	34300706	MD03G1255700
Chr03:34575900-34588919	loss	Chr03	34571530	34591129	MD03G1258700	Ankyrin repeat family protein
Chr03:34616673-34621311	gain	Chr03	34618317	34621012	MD03G1259100	chlorophyllase 1
Chr03:35037849-35038369	loss	Chr03	35038159	35038278	MD03G1264900
Chr03:35380211-35387410	loss	Chr03	35384895	35386419	MD03G1269500
Chr03:35439349-35443667	loss	Chr03	35439624	35441031	MD03G1270600
Chr03:35439349-35443667	loss	Chr03	35442552	35443332	MD03G1270700
Chr03:35753563-35769326	both	Chr03	35753235	35755030	MD03G1274400	Peroxidase superfamily protein
Chr03:35753563-35769326	both	Chr03	35765975	35767900	MD03G1274500	Peroxidase superfamily protein
Chr03:36184050-36248418	both	Chr03	36200192	36201000	MD03G1280900	Leucine-rich repeat protein kinase family protein
Chr03:36184050-36248418	both	Chr03	36202375	36205610	MD03G1281000	Leucine-rich repeat protein kinase family protein
Chr03:36184050-36248418	both	Chr03	36213440	36213924	MD03G1281100	RHOMBOID-like protein 13
Chr03:36184050-36248418	both	Chr03	36217782	36218447	MD03G1281200	Leucine-rich repeat receptor-like protein kinase family protein
Chr03:36184050-36248418	both	Chr03	36219567	36221459	MD03G1281300
Chr03:36184050-36248418	both	Chr03	36223508	36223837	MD03G1281400	Leucine-rich receptor-like protein kinase family protein
Chr03:36184050-36248418	both	Chr03	36244839	36245702	MD03G1281600	peroxin 6
Chr03:36184050-36248418	both	Chr03	36245704	36247287	MD03G1281700	peroxin 6
Chr03:36184050-36248418	both	Chr03	36247290	36247952	MD03G1281800	peroxin 6
Chr03:36184050-36248418	both	Chr03	36239416	36241840	MD03G1281500	cytochrome P450
Chr03:36638088-36642938	loss	Chr03	36637560	36643910	MD03G1287300	Adenine nucleotide alpha hydrolases-like superfamily protein
Chr03:36758177-36784799	gain	Chr03	36759409	36764639	MD03G1289400	poly(ADP-ribose) polymerase
Chr03:36758177-36784799	gain	Chr03	36765972	36770812	MD03G1289500	poly(ADP-ribose) polymerase
Chr03:36758177-36784799	gain	Chr03	36776396	36781877	MD03G1289600	poly(ADP-ribose) polymerase
Chr03:36758177-36784799	gain	Chr03	36783158	36785691	MD03G1289700	spliceosomal protein U1A
Chr03:37025445-37035385	loss	Chr03	37032148	37032694	MD03G1293800
Chr03:37025445-37035385	loss	Chr03	37033548	37034950	MD03G1293900
Chr04:211205-216207	loss	Chr04	210883	216345	MD04G1001500
Chr04:235931-243509	loss	Chr04	231832	245109	MD04G1001900	evolutionarily conserved C-terminal region 5
Chr04:300849-431994	both	Chr04	338749	339861	MD04G1002400
Chr04:300849-431994	both	Chr04	349190	351606	MD04G1002500	cytochrome P450
Chr04:300849-431994	both	Chr04	393972	394361	MD04G1002600	Small nuclear ribonucleoprotein family protein
Chr04:300849-431994	both	Chr04	409648	411677	MD04G1002800	Ankyrin repeat family protein
Chr04:300849-431994	both	Chr04	415256	421007	MD04G1002900	Ankyrin repeat family protein
Chr04:300849-431994	both	Chr04	402116	409617	MD04G1002700	Protein kinase superfamily protein
Chr04:577430-582479	loss	Chr04	576867	584872	MD04G1004500	Protein of unknown function
Chr04:637306-660768	both	Chr04	642087	643473	MD04G1005400	Trophinin
Chr04:637306-660768	both	Chr04	657753	658993	MD04G1005600	Mitochondrial transcription termination factor family protein
Chr04:637306-660768	both	Chr04	635759	639950	MD04G1005300	putative type 1 membrane protein
Chr04:637306-660768	both	Chr04	649341	657667	MD04G1005500	LEUNIG homolog
Chr04:973433-978470	loss	Chr04	973854	978396	MD04G1008400	BED zinc finger
Chr04:1254476-1276912	loss	Chr04	1268256	1276773	MD04G1011200
Chr04:1357393-1360109	loss	Chr04	1358622	1359296	MD04G1012100
Chr04:1553371-1558415	gain	Chr04	1554014	1555185	MD04G1013600	S-adenosyl-L-methionine-dependent methyltransferases superfamily protein
Chr04:1650480-1685433	gain	Chr04	1650613	1652428	MD04G1014800
Chr04:1650480-1685433	gain	Chr04	1652612	1652884	MD04G1014900
Chr04:1650480-1685433	gain	Chr04	1658010	1659197	MD04G1015100	Tetratricopeptide repeat (TPR)-like superfamily protein
Chr04:1650480-1685433	gain	Chr04	1659206	1663761	MD04G1015200
Chr04:1650480-1685433	gain	Chr04	1682966	1684373	MD04G1015300	disease resistance protein (TIR-NBS-LRR class)
Chr04:1650480-1685433	gain	Chr04	1684550	1684914	MD04G1015400
Chr04:1650480-1685433	gain	Chr04	1652887	1657503	MD04G1015000	disease resistance protein (TIR-NBS-LRR class)
Chr04:1708655-1756119	both	Chr04	1716906	1718396	MD04G1015800	Pentatricopeptide repeat (PPR) superfamily protein
Chr04:1708655-1756119	both	Chr04	1726877	1728880	MD04G1015900	Tetratricopeptide repeat (TPR)-like superfamily protein
Chr04:1708655-1756119	both	Chr04	1729075	1730406	MD04G1016000	glucose-6-phosphate dehydrogenase 2
Chr04:1708655-1756119	both	Chr04	1746870	1749111	MD04G1016100
Chr04:1708655-1756119	both	Chr04	1750539	1752127	MD04G1016200	Pentatricopeptide repeat (PPR) superfamily protein
Chr04:1811375-1814579	loss	Chr04	1813987	1814573	MD04G1016800
Chr04:1863539-1871704	loss	Chr04	1860014	1875752	MD04G1017100	Protein of unknown function
Chr04:2097337-2105662	loss	Chr04	2101440	2101721	MD04G1018300
Chr04:2358264-2367539	loss	Chr04	2362974	2363397	MD04G1019800
Chr04:2401194-2462357	gain	Chr04	2399724	2403177	MD04G1020200	F-box and associated interaction domains-containing protein
Chr04:2401194-2462357	gain	Chr04	2425437	2433340	MD04G1020300	Fumarylacetoacetate (FAA) hydrolase family
Chr04:2401194-2462357	gain	Chr04	2447241	2449712	MD04G1020400	disease resistance family protein / LRR family protein
Chr04:2648698-2653577	loss	Chr04	2647183	2654900	MD04G1022700	disease resistance protein (TIR-NBS-LRR class)
Chr04:2848847-2854176	loss	Chr04	2851694	2852487	MD04G1024600
Chr04:3038322-3046511	gain	Chr04	3038981	3041830	MD04G1026100	NAD(P)-linked oxidoreductase superfamily protein
Chr04:3038322-3046511	gain	Chr04	3041861	3046122	MD04G1026200	Protein of unknown function
Chr04:3104794-3112888	loss	Chr04	3102139	3115445	MD04G1026800	Transducin/WD40 repeat-like superfamily protein
Chr04:3116521-3124661	loss	Chr04	3116151	3124796	MD04G1026900
Chr04:3654869-3663054	loss	Chr04	3651460	3664497	MD04G1032400	Got1/Sft2-like vescicle transport protein family
Chr04:3847174-3852308	loss	Chr04	3846191	3853413	MD04G1034500	Transcriptional factor B3 family protein
Chr04:3861324-3913453	both	Chr04	3903094	3908015	MD04G1034900	Disease resistance protein (TIR-NBS class)
Chr04:3861324-3913453	both	Chr04	3908568	3910471	MD04G1035000	disease resistance protein (TIR-NBS-LRR class)
Chr04:3861324-3913453	both	Chr04	3910722	3911727	MD04G1035100
Chr04:3861324-3913453	both	Chr04	3899176	3900725	MD04G1034800
Chr04:4239117-4246101	loss	Chr04	4237943	4247620	MD04G1038200	kinase interacting family protein
Chr04:4305263-4309250	loss	Chr04	4307822	4308100	MD04G1039300	Protein-tyrosine phosphatase-like
Chr04:4950646-4954412	loss	Chr04	4947621	4954834	MD04G1041700	Ribosomal protein L12/ ATP-dependent Clp protease adaptor protein ClpS family protein
Chr04:4975089-4980610	loss	Chr04	4974048	4984779	MD04G1042100	Far-red impaired responsive (FAR1) family protein
Chr04:5118432-5127566	gain	Chr04	5123234	5125580	MD04G1043500	Basic-leucine zipper (bZIP) transcription factor family protein
Chr04:5696409-5698713	gain	Chr04	5696917	5697562	MD04G1048300	homolog of carrot EP3-3 chitinase
Chr04:8200783-8206691	loss	Chr04	8203804	8205305	MD04G1062300
Chr04:9512245-9513310	loss	Chr04	9512074	9512765	MD04G1069400	subtilase 4.13
Chr04:9697720-9922539	loss	Chr04	9701658	9705977	MD04G1071700	Subtilase family protein
Chr04:9697720-9922539	loss	Chr04	9706269	9706691	MD04G1071800	Subtilase family protein
Chr04:9697720-9922539	loss	Chr04	9756542	9757210	MD04G1071900	Subtilase family protein
Chr04:9697720-9922539	loss	Chr04	9779142	9780445	MD04G1072000	Subtilase family protein
Chr04:9697720-9922539	loss	Chr04	9817341	9823172	MD04G1072100	Subtilase family protein
Chr04:9697720-9922539	loss	Chr04	9843423	9845309	MD04G1072200	Subtilase family protein
Chr04:9697720-9922539	loss	Chr04	9869737	9869856	MD04G1072300
Chr04:9697720-9922539	loss	Chr04	9873095	9873222	MD04G1072400
Chr04:9697720-9922539	loss	Chr04	9897332	9897444	MD04G1072500
Chr04:9697720-9922539	loss	Chr04	9921351	9921848	MD04G1072600	Subtilase family protein
Chr04:9697720-9922539	loss	Chr04	9922017	9923048	MD04G1072700	Subtilase family protein
Chr04:9964927-9971774	loss	Chr04	9963083	9972748	MD04G1072900	copper chaperone for SOD1
Chr04:9973613-9981829	loss	Chr04	9973061	9983773	MD04G1073000	nudix hydrolase homolog 14
Chr04:10006943-10026681	loss	Chr04	10014610	10014735	MD04G1073100	8s_rRNA
Chr04:10006943-10026681	loss	Chr04	10015126	10015246	MD04G1073200	8s_rRNA
Chr04:10006943-10026681	loss	Chr04	10015626	10015749	MD04G1073300	8s_rRNA
Chr04:10006943-10026681	loss	Chr04	10016126	10016247	MD04G1073400	8s_rRNA
Chr04:10006943-10026681	loss	Chr04	10016626	10016745	MD04G1073500	8s_rRNA
Chr04:10006943-10026681	loss	Chr04	10017140	10017258	MD04G1073600	8s_rRNA
Chr04:10006943-10026681	loss	Chr04	10017641	10017763	MD04G1073700	8s_rRNA
Chr04:10006943-10026681	loss	Chr04	10018143	10018263	MD04G1073800	8s_rRNA
Chr04:10006943-10026681	loss	Chr04	10018656	10018775	MD04G1073900	8s_rRNA
Chr04:10006943-10026681	loss	Chr04	10019160	10019285	MD04G1074000	8s_rRNA
Chr04:10006943-10026681	loss	Chr04	10019670	10019790	MD04G1074100	8s_rRNA
Chr04:10006943-10026681	loss	Chr04	10020179	10020302	MD04G1074200	8s_rRNA
Chr04:10006943-10026681	loss	Chr04	10020691	10020811	MD04G1074300	8s_rRNA
Chr04:10006943-10026681	loss	Chr04	10021187	10021305	MD04G1074400	8s_rRNA
Chr04:10006943-10026681	loss	Chr04	10021634	10021759	MD04G1074500	8s_rRNA
Chr04:10006943-10026681	loss	Chr04	10024736	10024840	MD04G1074600
Chr04:10006943-10026681	loss	Chr04	10025233	10025359	MD04G1074700	8s_rRNA
Chr04:10006943-10026681	loss	Chr04	10025743	10025868	MD04G1074800	8s_rRNA
Chr04:10006943-10026681	loss	Chr04	10026258	10026378	MD04G1074900	8s_rRNA
Chr04:10104424-10107249	loss	Chr04	10105517	10108120	MD04G1075600	Cupredoxin superfamily protein
Chr04:10757965-10760312	loss	Chr04	10758031	10758211	MD04G1078700
Chr04:10938390-10942344	loss	Chr04	10941074	10941532	MD04G1079700	senescence associated gene 20
Chr04:11581845-11591458	loss	Chr04	11581873	11590084	MD04G1082700
Chr04:11597570-11605932	loss	Chr04	11601747	11602451	MD04G1082800
Chr04:12196945-12206013	loss	Chr04	12197500	12197619	MD04G1084000
Chr04:12196945-12206013	loss	Chr04	12199664	12200080	MD04G1084100
Chr04:12808636-12810678	loss	Chr04	12808281	12811511	MD04G1086900
Chr04:12902499-12904588	loss	Chr04	12902897	12904171	MD04G1087200
Chr04:15978661-15983658	loss	Chr04	15977818	15985658	MD04G1090000	Protein of unknown function
Chr04:16321484-16327555	loss	Chr04	16323094	16325623	MD04G1091500
Chr04:16341872-16346950	loss	Chr04	16340502	16347315	MD04G1091600	Protein of unknown function
Chr04:16896589-16953832	loss	Chr04	16899952	16902235	MD04G1093400
Chr04:16896589-16953832	loss	Chr04	16944491	16945308	MD04G1093500
Chr04:18017728-18024499	both	Chr04	18017207	18019435	MD04G1097300	Protein of unknown function
Chr04:18017728-18024499	both	Chr04	18022008	18022793	MD04G1097400	Protein of unknown function (DUF295)
Chr04:18407441-18411631	loss	Chr04	18408054	18411041	MD04G1099000	cysteine-rich RLK (RECEPTOR-like protein kinase) 8
Chr04:18477879-18484194	loss	Chr04	18475193	18486381	MD04G1099900	Transducin/WD40 repeat-like superfamily protein
Chr04:18738345-18749127	loss	Chr04	18742617	18743628	MD04G1101300	NADP-malic enzyme 3
Chr04:18820237-18825598	loss	Chr04	18820166	18825902	MD04G1101900
Chr04:18908265-18911008	loss	Chr04	18910325	18910826	MD04G1102300
Chr04:20558122-20566373	loss	Chr04	20556553	20568279	MD04G1119400	diaminopimelate epimerase family protein
Chr04:20774589-20777047	loss	Chr04	20773795	20777643	MD04G1122000	RNA-binding (RRM/RBD/RNP motifs) family protein
Chr04:20867479-20890753	loss	Chr04	20878908	20880038	MD04G1123100	cyclic nucleotide gated channel 1
Chr04:20867479-20890753	loss	Chr04	20880040	20884737	MD04G1123200	cyclic nucleotide gated channel 1
Chr04:21305468-21312969	loss	Chr04	21304532	21315000	MD04G1127200	Protein of unknown function
Chr04:21347619-21348889	loss	Chr04	21347777	21349111	MD04G1127700	Pectinacetylesterase family protein
Chr04:21359689-21426328	both	Chr04	21366762	21369093	MD04G1128000	cyclic nucleotide gated channel 1
Chr04:21359689-21426328	both	Chr04	21375453	21375570	MD04G1128100
Chr04:21359689-21426328	both	Chr04	21378737	21380035	MD04G1128200	cyclic nucleotide gated channel 1
Chr04:21359689-21426328	both	Chr04	21405568	21410514	MD04G1128300	Pectinacetylesterase family protein
Chr04:21494798-21500342	loss	Chr04	21494064	21500373	MD04G1129100	Tim10/DDP family zinc finger protein
Chr04:22044644-22049819	loss	Chr04	22044583	22051959	MD04G1133600
Chr04:22406873-22410699	loss	Chr04	22406766	22410505	MD04G1136400	serpin 3
Chr04:22885992-22886697	loss	Chr04	22886233	22886523	MD04G1140400	Ctr copper transporter family
Chr04:22996782-23050376	loss	Chr04	23019696	23020391	MD04G1141300	UDP-Glycosyltransferase superfamily protein
Chr04:22996782-23050376	loss	Chr04	23042210	23048500	MD04G1141400	UDP-glucosyl transferase 85A2
Chr04:22996782-23050376	loss	Chr04	23048543	23048893	MD04G1141500	UDP-glucosyl transferase 85A4
Chr04:23265783-23270727	loss	Chr04	23265779	23266033	MD04G1143000	PAR1 protein
Chr04:23265783-23270727	loss	Chr04	23268388	23269355	MD04G1143100	PAR1 protein
Chr04:23828280-23829885	loss	Chr04	23828158	23830445	MD04G1149400	alpha 1
Chr04:24038196-24043311	loss	Chr04	24037299	24045720	MD04G1151500	Mitochondrial substrate carrier family protein
Chr04:24084754-24095828	loss	Chr04	24088951	24089953	MD04G1151800
Chr04:24134105-24134878	loss	Chr04	24133810	24134953	MD04G1152500
Chr04:24189583-24192441	loss	Chr04	24188707	24191354	MD04G1153500	HEAT repeat-containing protein
Chr04:24365609-24369429	gain	Chr04	24365971	24367462	MD04G1155900	PHF5-like protein
Chr04:24495058-24553410	loss	Chr04	24521789	24521902	MD04G1156800
Chr04:24495058-24553410	loss	Chr04	24522262	24522378	MD04G1156900
Chr04:24495058-24553410	loss	Chr04	24533814	24534161	MD04G1157000	Leucine-rich receptor-like protein kinase family protein
Chr04:24495058-24553410	loss	Chr04	24537137	24537243	MD04G1157100
Chr04:24495058-24553410	loss	Chr04	24550980	24551748	MD04G1157200	F-box family protein
Chr04:25077045-25081132	loss	Chr04	25079425	25079844	MD04G1160400	adenylate cyclases
Chr04:25159219-25208249	gain	Chr04	25175607	25175822	MD04G1161000	receptor like protein 54
Chr04:25159219-25208249	gain	Chr04	25178245	25181501	MD04G1161100	Leucine-rich repeat (LRR) family protein
Chr04:25159219-25208249	gain	Chr04	25191406	25191954	MD04G1161200	receptor like protein 33
Chr04:25159219-25208249	gain	Chr04	25165460	25165881	MD04G1160900
Chr04:25209511-25216081	gain	Chr04	25211633	25214132	MD04G1161400	Polynucleotidyl transferase
Chr04:25260097-25277468	gain	Chr04	25258457	25263867	MD04G1161600	receptor like protein 7
Chr04:25260097-25277468	gain	Chr04	25274513	25277908	MD04G1161700	receptor like protein 6
Chr04:25500226-25502601	loss	Chr04	25499508	25503618	MD04G1164100	gamma interferon responsive lysosomal thiol (GILT) reductase family protein
Chr04:25596483-25669297	both	Chr04	25617123	25619719	MD04G1165500
Chr04:25596483-25669297	both	Chr04	25625940	25628369	MD04G1165600
Chr04:25596483-25669297	both	Chr04	25628570	25631307	MD04G1165700
Chr04:25596483-25669297	both	Chr04	25660026	25664468	MD04G1165900	ILITYHIA
Chr04:25596483-25669297	both	Chr04	25665147	25666027	MD04G1166000
Chr04:25596483-25669297	both	Chr04	25666770	25669122	MD04G1166100	Protein of unknown function
Chr04:25596483-25669297	both	Chr04	25656629	25660023	MD04G1165800	Rad21/Rec8-like family protein
Chr04:25970108-25970844	loss	Chr04	25970037	25971149	MD04G1169300
Chr04:26254279-26261612	loss	Chr04	26254280	26264549	MD04G1171000
Chr04:26698292-26701453	loss	Chr04	26698701	26700710	MD04G1176000
Chr04:27149816-27152998	loss	Chr04	27151629	27152623	MD04G1180700	Protein of unknown function (DUF567)
Chr04:27157594-27207694	both	Chr04	27157821	27159281	MD04G1180900	F-box family protein
Chr04:27157594-27207694	both	Chr04	27187406	27189584	MD04G1181100
Chr04:27157594-27207694	both	Chr04	27206869	27207569	MD04G1181200	F-box family protein
Chr04:27157594-27207694	both	Chr04	27172367	27182573	MD04G1181000
Chr04:27279162-27324190	gain	Chr04	27298949	27299064	MD04G1181900
Chr04:27279162-27324190	gain	Chr04	27300572	27302053	MD04G1182000
Chr04:27279162-27324190	gain	Chr04	27303243	27305519	MD04G1182100	TRICHOME BIREFRINGENCE-LIKE 5
Chr04:27279162-27324190	gain	Chr04	27314013	27319578	MD04G1182200	Leucine-rich repeat protein kinase family protein
Chr04:27397853-27402135	loss	Chr04	27398213	27399088	MD04G1182800
Chr04:28053079-28053918	loss	Chr04	28053163	28054632	MD04G1190600	Papain family cysteine protease
Chr04:28157205-28167511	loss	Chr04	28164546	28165703	MD04G1192400	RNA ligase/cyclic nucleotide phosphodiesterase family protein
Chr04:28346636-28349836	loss	Chr04	28346742	28349769	MD04G1193900	Gag-Pol-related retrotransposon family protein
Chr04:28434083-28439534	gain	Chr04	28434208	28438025	MD04G1195800	Calmodulin-binding protein
Chr04:28853227-28859417	loss	Chr04	28852391	28860053	MD04G1202600
Chr04:28875539-28877148	loss	Chr04	28876435	28876825	MD04G1203100
Chr04:29033477-29042128	both	Chr04	29035707	29036025	MD04G1204300
Chr04:29577171-29585983	loss	Chr04	29576176	29588100	MD04G1211400	Sec23/Sec24 protein transport family protein
Chr04:29748230-29756673	loss	Chr04	29748119	29756837	MD04G1214200
Chr04:30061866-30080320	both	Chr04	30062259	30064924	MD04G1218200	cysteine synthase D1
Chr04:30338147-30340812	loss	Chr04	30338771	30340506	MD04G1222900
Chr04:31095602-31100320	gain	Chr04	31095469	31100391	MD04G1231400	cysteine-rich RLK (RECEPTOR-like protein kinase) 8
Chr04:31575863-31587749	loss	Chr04	31575307	31587587	MD04G1237500
Chr04:31625482-31731805	loss	Chr04	31631387	31635175	MD04G1238300	Malectin/receptor-like protein kinase family protein
Chr04:31625482-31731805	loss	Chr04	31665753	31666910	MD04G1238400	Malectin/receptor-like protein kinase family protein
Chr04:31625482-31731805	loss	Chr04	31683875	31684906	MD04G1238500	hydroxy methylglutaryl CoA reductase 1
Chr04:31625482-31731805	loss	Chr04	31693195	31694247	MD04G1238600
Chr04:31625482-31731805	loss	Chr04	31696306	31698689	MD04G1238700	wall associated kinase-like 1
Chr04:31625482-31731805	loss	Chr04	31701388	31702462	MD04G1238800
Chr04:31625482-31731805	loss	Chr04	31711219	31712883	MD04G1238900	wall associated kinase-like 2
Chr04:31625482-31731805	loss	Chr04	31721180	31723335	MD04G1239000	wall associated kinase-like 4
Chr04:31625482-31731805	loss	Chr04	31727477	31728212	MD04G1239100
Chr04:31786822-31788111	loss	Chr04	31787040	31788071	MD04G1240000	S-adenosyl-L-methionine-dependent methyltransferases superfamily protein
Chr04:31815996-31817808	loss	Chr04	31816268	31817051	MD04G1240700	Protein of unknown function
Chr04:31842369-31860102	loss	Chr04	31844855	31859535	MD04G1241400	glutamate dehydrogenase 3
Chr05:1232335-1236708	loss	Chr05	1233082	1235337	MD05G1003600
Chr05:1819493-1831960	loss	Chr05	1820297	1826118	MD05G1008000
Chr05:1819493-1831960	loss	Chr05	1826667	1828714	MD05G1008100
Chr05:2733273-2737799	loss	Chr05	2734292	2734828	MD05G1014800	ADPGLC-PPase large subunit
Chr05:2802757-2853763	both	Chr05	2802567	2803579	MD05G1015400	serine carboxypeptidase-like 42
Chr05:2802757-2853763	both	Chr05	2803581	2805776	MD05G1015500	serine carboxypeptidase-like 42
Chr05:2802757-2853763	both	Chr05	2851971	2852182	MD05G1015700
Chr05:2802757-2853763	both	Chr05	2816897	2829055	MD05G1015600
Chr05:2868434-2875090	loss	Chr05	2868779	2869604	MD05G1016100
Chr05:2894544-2902388	loss	Chr05	2891390	2905690	MD05G1016500	vacuolar protein sorting 45
Chr05:3267948-3281536	loss	Chr05	3276625	3279743	MD05G1018600
Chr05:4775775-4782478	loss	Chr05	4781700	4782046	MD05G1029100
Chr05:5609043-5616020	loss	Chr05	5604641	5618039	MD05G1034600	Nucleic acid-binding proteins superfamily
Chr05:5736452-5751970	loss	Chr05	5744156	5751805	MD05G1035700	ARM repeat superfamily protein
Chr05:5760606-5763290	loss	Chr05	5760906	5763155	MD05G1036000
Chr05:6542965-6588621	loss	Chr05	6554002	6554109	MD05G1038800
Chr05:6542965-6588621	loss	Chr05	6559522	6565592	MD05G1038900
Chr05:6542965-6588621	loss	Chr05	6572862	6578963	MD05G1039000	leucine-rich repeat transmembrane protein kinase family protein
Chr05:6772425-6775673	loss	Chr05	6772926	6775239	MD05G1039800
Chr05:7314753-7317601	gain	Chr05	7316812	7318206	MD05G1043000	C-CAP/cofactor C-like domain-containing protein
Chr05:7362991-7372960	loss	Chr05	7369821	7372739	MD05G1043300
Chr05:7389468-7403434	loss	Chr05	7393903	7394246	MD05G1043600
Chr05:7743652-7750290	gain	Chr05	7742326	7748393	MD05G1045100	CD2-binding protein-related
Chr05:7871443-7872596	loss	Chr05	7871000	7871910	MD05G1046600	Tetratricopeptide repeat (TPR)-like superfamily protein
Chr05:8158722-8159678	loss	Chr05	8158245	8159311	MD05G1048000	beta-ureidopropionase
Chr05:8278077-8282999	loss	Chr05	8278241	8280099	MD05G1048700	Protein of unknown function
Chr05:8735910-8738693	loss	Chr05	8735903	8740360	MD05G1050400	DNA/RNA polymerases superfamily protein
Chr05:8868662-8877131	loss	Chr05	8869708	8870508	MD05G1051200
Chr05:9051874-9062798	gain	Chr05	9056682	9059783	MD05G1053100	beta glucosidase 13
Chr05:9133216-9135284	loss	Chr05	9133827	9135596	MD05G1054300	Integrin-linked protein kinase family
Chr05:9344702-9352047	loss	Chr05	9340703	9353438	MD05G1054400	FMN-linked oxidoreductases superfamily protein
Chr05:9516753-9527061	loss	Chr05	9514604	9530708	MD05G1055500	NAD(P)-binding Rossmann-fold superfamily protein
Chr05:9870083-9898954	loss	Chr05	9876321	9877052	MD05G1056300	Receptor-like protein kinase-related family protein
Chr05:10095479-10109177	loss	Chr05	10095491	10096544	MD05G1058500
Chr05:10917116-10920935	loss	Chr05	10918057	10918854	MD05G1062100	basic helix-loop-helix (bHLH) DNA-binding superfamily protein
Chr05:11127279-11129974	loss	Chr05	11127663	11129791	MD05G1063300	SUPPRESSOR OF AUXIN RESISTANCE1
Chr05:11502342-11502668	loss	Chr05	11502473	11502636	MD05G1064500
Chr05:12243757-12255793	loss	Chr05	12253082	12253188	MD05G1065600
Chr05:12266141-12267938	loss	Chr05	12266418	12267695	MD05G1065700	CBS / octicosapeptide/Phox/Bemp1 (PB1) domains-containing protein
Chr05:12529992-12535989	loss	Chr05	12529472	12536605	MD05G1066500	Erythronate-4-phosphate dehydrogenase family protein
Chr05:15388770-15393193	loss	Chr05	15389484	15391928	MD05G1072800
Chr05:15517544-15535399	loss	Chr05	15529896	15538054	MD05G1073800
Chr05:17183937-17189393	loss	Chr05	17182358	17191786	MD05G1082200	Class I glutamine amidotransferase-like superfamily protein
Chr05:19039193-19041825	loss	Chr05	19039199	19041343	MD05G1090000
Chr05:19380102-19391315	loss	Chr05	19379883	19380836	MD05G1091500	UDP-glucosyltransferase 73B2
Chr05:20338843-20352338	loss	Chr05	20341207	20343709	MD05G1097700
Chr05:20686882-20694368	loss	Chr05	20686386	20694651	MD05G1099500
Chr05:20731478-20844924	gain	Chr05	20737649	20738242	MD05G1100000	voltage dependent anion channel 2
Chr05:20731478-20844924	gain	Chr05	20738306	20739824	MD05G1100100
Chr05:20731478-20844924	gain	Chr05	20786522	20790776	MD05G1100200	Leucine-rich repeat transmembrane protein kinase
Chr05:20731478-20844924	gain	Chr05	20841577	20843243	MD05G1100300	voltage dependent anion channel 2
Chr05:20731478-20844924	gain	Chr05	20843278	20844393	MD05G1100400
Chr05:21702870-21709267	loss	Chr05	21708514	21709094	MD05G1104200
Chr05:21800172-21805065	loss	Chr05	21799938	21805134	MD05G1104800	cysteine-rich RLK (RECEPTOR-like protein kinase) 8
Chr05:21911207-21922773	gain	Chr05	21914306	21917664	MD05G1105800	beta glucosidase 17
Chr05:22081627-22093779	loss	Chr05	22088585	22089136	MD05G1107500	Tubulin/FtsZ family protein
Chr05:22180084-22185109	loss	Chr05	22178713	22185310	MD05G1108100
Chr05:22338780-22382044	both	Chr05	22362106	22362943	MD05G1108900	xyloglucan endotransglucosylase/hydrolase 10
Chr05:22338780-22382044	both	Chr05	22368715	22371333	MD05G1109000	Protein of unknown function
Chr05:22338780-22382044	both	Chr05	22379912	22380397	MD05G1109100	CAP (Cysteine-rich secretory proteins
Chr05:23111864-23113195	loss	Chr05	23111644	23113615	MD05G1112400	proline iminopeptidase
Chr05:23288691-23291762	loss	Chr05	23290355	23290729	MD05G1114000	Thioredoxin z
Chr05:23680500-23705344	loss	Chr05	23693360	23693430	MD05G1115900
Chr05:23680500-23705344	loss	Chr05	23694695	23696100	MD05G1116000	syntaxin of plants 52
Chr05:23896323-23903553	loss	Chr05	23894942	23906236	MD05G1118100	methyltransferases
Chr05:24294790-24321545	gain	Chr05	24316144	24320875	MD05G1120700	Calcium-dependent lipid-binding (CaLB domain) family protein
Chr05:24594678-24601080	gain	Chr05	24598388	24601129	MD05G1123600	FAD/NAD(P)-binding oxidoreductase family protein
Chr05:24825872-24864260	both	Chr05	24825241	24828398	MD05G1125400	Disease resistance protein (TIR-NBS-LRR class) family
Chr05:24825872-24864260	both	Chr05	24828669	24836964	MD05G1125500	Cycloartenol synthase
Chr05:24825872-24864260	both	Chr05	24862363	24864234	MD05G1125700	Disease resistance protein (TIR-NBS-LRR class) family
Chr05:24825872-24864260	both	Chr05	24837740	24838800	MD05G1125600	Leucine-rich repeat (LRR) family protein
Chr05:24887023-24894083	loss	Chr05	24883921	24895387	MD05G1126000	Disease resistance protein (TIR-NBS-LRR class) family
Chr05:25443723-25449126	loss	Chr05	25441183	25451589	MD05G1130000	Alanyl-tRNA synthetase
Chr05:25617484-25619642	loss	Chr05	25618651	25619129	MD05G1130900
Chr05:26192377-26235086	loss	Chr05	26234164	26234573	MD05G1133400	cytochrome P450
Chr05:26192377-26235086	loss	Chr05	26234861	26235288	MD05G1133500
Chr05:26446177-26451007	gain	Chr05	26444147	26452881	MD05G1136300	Calcium-binding EF hand family protein
Chr05:26888430-26890980	gain	Chr05	26888373	26892205	MD05G1138400	disease resistance protein (TIR-NBS-LRR class)
Chr05:27162477-27170522	loss	Chr05	27160866	27171936	MD05G1141200	Uncharacterised conserved protein (UCP030210)
Chr05:27181995-27361496	loss	Chr05	27182606	27182727	MD05G1141400
Chr05:27181995-27361496	loss	Chr05	27199308	27202160	MD05G1141500
Chr05:27181995-27361496	loss	Chr05	27203007	27204367	MD05G1141600
Chr05:27181995-27361496	loss	Chr05	27205848	27209158	MD05G1141700	disease resistance protein (TIR-NBS-LRR class)
Chr05:27181995-27361496	loss	Chr05	27225355	27225896	MD05G1141800
Chr05:27181995-27361496	loss	Chr05	27233678	27235517	MD05G1141900	Protein of unknown function
Chr05:27181995-27361496	loss	Chr05	27237371	27239185	MD05G1142000	Pentatricopeptide repeat (PPR) superfamily protein
Chr05:27181995-27361496	loss	Chr05	27273616	27276822	MD05G1142100
Chr05:27181995-27361496	loss	Chr05	27316452	27317452	MD05G1142200	Pectin lyase-like superfamily protein
Chr05:27181995-27361496	loss	Chr05	27353936	27354955	MD05G1142400
Chr05:27181995-27361496	loss	Chr05	27357224	27357859	MD05G1142500
Chr05:27181995-27361496	loss	Chr05	27343234	27348445	MD05G1142300	Acyl-ACP thioesterase
Chr05:27181995-27361496	loss	Chr05	27358661	27361497	MD05G1142600	disease resistance protein (TIR-NBS-LRR class)
Chr05:28119745-28132101	gain	Chr05	28120050	28120931	MD05G1150300
Chr05:28328388-28328671	loss	Chr05	28328489	28328600	MD05G1152400
Chr05:28341742-28350065	loss	Chr05	28340880	28352615	MD05G1152600	Thioesterase/thiol ester dehydrase-isomerase superfamily protein
Chr05:28354889-28366305	loss	Chr05	28355933	28359577	MD05G1152700
Chr05:28354889-28366305	loss	Chr05	28360240	28360574	MD05G1152800
Chr05:28354889-28366305	loss	Chr05	28360899	28361220	MD05G1152900
Chr05:28461318-28478137	both	Chr05	28460989	28461908	MD05G1154400
Chr05:28461318-28478137	both	Chr05	28463703	28464566	MD05G1154500	Retrovirus-related Pol polyprotein from transposon TNT 1-94
Chr05:28461318-28478137	both	Chr05	28473248	28473348	MD05G1154600
Chr05:28652310-28659622	loss	Chr05	28649441	28660698	MD05G1157000	FAD-dependent oxidoreductase family protein
Chr05:29075673-29079965	loss	Chr05	29075732	29079043	MD05G1162100	WUS-interacting protein 2
Chr05:30458525-30464075	loss	Chr05	30456053	30464438	MD05G1177600	P-loop containing nucleoside triphosphate hydrolases superfamily protein
Chr05:30523548-30526872	gain	Chr05	30525088	30528051	MD05G1178700	Small nuclear ribonucleoprotein family protein
Chr05:30624756-30625827	loss	Chr05	30624888	30625318	MD05G1178900
Chr05:30909706-30911529	loss	Chr05	30908430	30911128	MD05G1181200	adenosine kinase 1
Chr05:31417595-31425300	loss	Chr05	31415927	31427092	MD05G1185500	transducin family protein / WD-40 repeat family protein
Chr05:31499818-31507963	loss	Chr05	31497154	31508653	MD05G1186900	Transducin/WD40 repeat-like superfamily protein
Chr05:31509705-31513608	loss	Chr05	31512164	31512286	MD05G1187000
Chr05:31899739-31924672	both	Chr05	31906037	31909270	MD05G1190200	Leucine-rich repeat receptor-like protein kinase family protein
Chr05:31899739-31924672	both	Chr05	31896980	31904929	MD05G1190100
Chr05:31941895-32008252	both	Chr05	31943172	31945796	MD05G1190400	Leucine-rich repeat receptor-like protein kinase family protein
Chr05:31941895-32008252	both	Chr05	31961512	31964690	MD05G1190500
Chr05:31941895-32008252	both	Chr05	31965304	31966547	MD05G1190600	Leucine-rich repeat receptor-like protein kinase family protein
Chr05:31941895-32008252	both	Chr05	31966733	31967334	MD05G1190700	Leucine-rich repeat receptor-like protein kinase family protein
Chr05:31941895-32008252	both	Chr05	31967336	31968576	MD05G1190800	Leucine-rich receptor-like protein kinase family protein
Chr05:31941895-32008252	both	Chr05	31969837	31970283	MD05G1190900	Leucine-rich repeat receptor-like protein kinase family protein
Chr05:31941895-32008252	both	Chr05	31975923	31976858	MD05G1191000	alpha/beta-Hydrolases superfamily protein
Chr05:31941895-32008252	both	Chr05	31979032	31979991	MD05G1191100	carboxyesterase 13
Chr05:31941895-32008252	both	Chr05	31982974	31984293	MD05G1191200	Protein kinase family protein with leucine-rich repeat domain
Chr05:31941895-32008252	both	Chr05	31986066	31990711	MD05G1191300	homolog of yeast CDT1 A
Chr05:31941895-32008252	both	Chr05	32002721	32005738	MD05G1191500	Leucine-rich repeat receptor-like protein kinase family protein
Chr05:31941895-32008252	both	Chr05	32006286	32008813	MD05G1191600	homolog of yeast CDT1 A
Chr05:31941895-32008252	both	Chr05	31996041	31998308	MD05G1191400
Chr05:32010767-32012035	gain	Chr05	32011854	32011947	MD05G1191800
Chr05:32357823-32377827	both	Chr05	32355303	32367456	MD05G1196300	Peptidase S24/S26A/S26B/S26C family protein
Chr05:32618238-32618830	loss	Chr05	32618319	32618435	MD05G1198500
Chr05:32618238-32618830	loss	Chr05	32618650	32618771	MD05G1198600
Chr05:32937339-33210661	loss	Chr05	32976060	32978092	MD05G1202000
Chr05:32937339-33210661	loss	Chr05	33066673	33067216	MD05G1202100	S-adenosyl-L-methionine-dependent methyltransferases superfamily protein
Chr05:32937339-33210661	loss	Chr05	33100487	33110657	MD05G1202200	RPA70-kDa subunit B
Chr05:32937339-33210661	loss	Chr05	33132649	33133101	MD05G1202300	basic helix-loop-helix (bHLH) DNA-binding superfamily protein
Chr05:32937339-33210661	loss	Chr05	33133226	33136143	MD05G1202400
Chr05:32937339-33210661	loss	Chr05	33136232	33136741	MD05G1202500	basic helix-loop-helix (bHLH) DNA-binding superfamily protein
Chr05:32937339-33210661	loss	Chr05	33197786	33198670	MD05G1202700
Chr05:32937339-33210661	loss	Chr05	33205008	33207263	MD05G1202800	Protein of unknown function
Chr05:32937339-33210661	loss	Chr05	33191736	33195102	MD05G1202600	elongation factor family protein
Chr05:33697465-33719426	loss	Chr05	33701590	33703454	MD05G1207200	Protein of unknown function (DUF3754)
Chr05:34152061-34159410	gain	Chr05	34154934	34156291	MD05G1210100	glutathione S-transferase TAU 19
Chr05:34183587-34190104	loss	Chr05	34188053	34189290	MD05G1210500	BED zinc finger
Chr05:34288300-34293083	loss	Chr05	34290494	34292273	MD05G1211700
Chr05:34300651-34337116	loss	Chr05	34315412	34316509	MD05G1211800
Chr05:34300651-34337116	loss	Chr05	34318837	34319374	MD05G1211900
Chr05:34300651-34337116	loss	Chr05	34335056	34337016	MD05G1212000	membrin 11
Chr05:34517460-34580546	both	Chr05	34515821	34519882	MD05G1213800	heat shock factor 3
Chr05:34517460-34580546	both	Chr05	34522675	34525893	MD05G1213900	S-locus lectin protein kinase family protein
Chr05:34517460-34580546	both	Chr05	34533298	34534537	MD05G1214000	RNA methyltransferase family protein
Chr05:34517460-34580546	both	Chr05	34545350	34546249	MD05G1214100	S-locus lectin protein kinase family protein
Chr05:34517460-34580546	both	Chr05	34559590	34560864	MD05G1214200	S-locus lectin protein kinase family protein
Chr05:34517460-34580546	both	Chr05	34563085	34564040	MD05G1214300	RNA methyltransferase family protein
Chr05:34517460-34580546	both	Chr05	34564584	34566602	MD05G1214400	Chaperone DnaJ-domain superfamily protein
Chr05:34517460-34580546	both	Chr05	34568848	34569180	MD05G1214500	mitochondrial editing factor 22
Chr05:34517460-34580546	both	Chr05	34569263	34569670	MD05G1214600	Tetratricopeptide repeat (TPR)-like superfamily protein
Chr05:34517460-34580546	both	Chr05	34570863	34573993	MD05G1214700	S-locus lectin protein kinase family protein
Chr05:34517460-34580546	both	Chr05	34575951	34583685	MD05G1214800	Chaperone DnaJ-domain superfamily protein
Chr05:34651236-34655080	loss	Chr05	34652127	34654898	MD05G1215500
Chr05:34728556-34737119	gain	Chr05	34729549	34733202	MD05G1216300	S-locus lectin protein kinase family protein
Chr05:34728556-34737119	gain	Chr05	34736193	34737896	MD05G1216400	Pentatricopeptide repeat (PPR) superfamily protein
Chr05:34785421-34814882	gain	Chr05	34796641	34797615	MD05G1217200	Pentatricopeptide repeat (PPR-like) superfamily protein
Chr05:34785421-34814882	gain	Chr05	34805912	34807324	MD05G1217300	S-locus lectin protein kinase family protein
Chr05:34785421-34814882	gain	Chr05	34811845	34814663	MD05G1217400	S-locus lectin protein kinase family protein
Chr05:34827695-34829098	loss	Chr05	34828306	34828773	MD05G1217500
Chr05:35719429-35725032	loss	Chr05	35717467	35725823	MD05G1224500	Protein of unknown function
Chr05:36097105-36105369	loss	Chr05	36095424	36106867	MD05G1227200	lectin protein kinase family protein
Chr05:36115998-36122616	gain	Chr05	36118803	36121952	MD05G1227400	lectin protein kinase family protein
Chr05:36532817-36552054	loss	Chr05	36547924	36551008	MD05G1232500	2-oxoglutarate (2OG) and Fe(II)-dependent oxygenase superfamily protein
Chr05:36634366-36641053	gain	Chr05	36635128	36635379	MD05G1233800	Domain of unknown function (DUF2431)
Chr05:36634366-36641053	gain	Chr05	36635599	36639665	MD05G1233900	Protein of unknown function
Chr05:36746263-36772052	both	Chr05	36747303	36749156	MD05G1235900	disease resistance family protein / LRR family protein
Chr05:36746263-36772052	both	Chr05	36753421	36754467	MD05G1236000
Chr05:36746263-36772052	both	Chr05	36755297	36762477	MD05G1236100	disease resistance family protein / LRR family protein
Chr05:36746263-36772052	both	Chr05	36766564	36771824	MD05G1236200	cyclin b3
Chr05:36995319-36998108	loss	Chr05	36995442	36996115	MD05G1239000
Chr05:37100887-37103307	loss	Chr05	37101066	37101166	MD05G1240200
Chr05:37494226-37494966	loss	Chr05	37494150	37495544	MD05G1241800	TBP-associated factor 11
Chr05:37594985-37595478	gain	Chr05	37595016	37595134	MD05G1243200
Chr05:37594985-37595478	gain	Chr05	37595394	37595501	MD05G1243300
Chr05:37661221-37665680	loss	Chr05	37661429	37666853	MD05G1244100	Polynucleotidyl transferase
Chr05:37725586-37734387	loss	Chr05	37723668	37734212	MD05G1245200	cationic amino acid transporter 5
Chr05:37960626-37980970	both	Chr05	37968457	37970622	MD05G1248100	disease resistance family protein / LRR family protein
Chr05:37960626-37980970	both	Chr05	37971037	37971546	MD05G1248200	receptor like protein 21
Chr05:37960626-37980970	both	Chr05	37979554	37980958	MD05G1248300
Chr05:37960626-37980970	both	Chr05	37961638	37966638	MD05G1248000
Chr05:37981265-37987815	loss	Chr05	37982755	37984333	MD05G1248400
Chr05:38162046-38162825	loss	Chr05	38162142	38162512	MD05G1250000
Chr05:38363243-38369098	loss	Chr05	38365864	38368533	MD05G1252000	Ubiquinol-cytochrome C reductase iron-sulfur subunit
Chr05:38381012-38383347	loss	Chr05	38381027	38383104	MD05G1252200
Chr05:39510247-39521913	loss	Chr05	39512201	39515686	MD05G1259400
Chr05:39510247-39521913	loss	Chr05	39521098	39521436	MD05G1259500	Uncharacterised conserved protein UCP015417
Chr05:39524018-39528839	loss	Chr05	39522913	39526343	MD05G1259600
Chr05:39524018-39528839	loss	Chr05	39526345	39526957	MD05G1259700
Chr05:39874508-39876972	loss	Chr05	39874793	39874909	MD05G1263200	8s_rRNA
Chr05:39874508-39876972	loss	Chr05	39875013	39875130	MD05G1263300
Chr05:39874508-39876972	loss	Chr05	39876246	39876671	MD05G1263400
Chr05:40220428-40227719	loss	Chr05	40220491	40227923	MD05G1267000
Chr05:40228951-40231051	loss	Chr05	40228724	40230794	MD05G1267100
Chr05:40820818-40829359	loss	Chr05	40822853	40829124	MD05G1273200
Chr05:40869877-40870895	loss	Chr05	40869646	40871319	MD05G1273900
Chr05:41000846-41005828	loss	Chr05	41001514	41003643	MD05G1275600
Chr05:41279244-41284084	loss	Chr05	41276844	41285832	MD05G1278400	Protein of unknown function
Chr05:41734501-41742388	loss	Chr05	41732007	41743919	MD05G1283700	P-loop containing nucleoside triphosphate hydrolases superfamily protein
Chr05:41923885-41928881	loss	Chr05	41925839	41927126	MD05G1286100
Chr05:42691907-42709285	loss	Chr05	42703653	42708822	MD05G1294600
Chr05:42719640-42719931	loss	Chr05	42719722	42719829	MD05G1294900
Chr05:43066987-43068213	loss	Chr05	43067136	43068014	MD05G1296000
Chr05:43140853-43141769	loss	Chr05	43140814	43140895	MD05G1297600
Chr05:43302836-43304537	loss	Chr05	43303866	43304165	MD05G1299400	F-box family protein
Chr05:43368619-43456612	both	Chr05	43370606	43373474	MD05G1300700	sequence-specific DNA binding transcription factors
Chr05:43368619-43456612	both	Chr05	43376966	43380468	MD05G1300800	Protein of unknown function (DUF640)
Chr05:43368619-43456612	both	Chr05	43401676	43407802	MD05G1300900	SCAR family protein
Chr05:43368619-43456612	both	Chr05	43407804	43409572	MD05G1301000	SCAR family protein
Chr05:43368619-43456612	both	Chr05	43413218	43413709	MD05G1301100	Dof-type zinc finger DNA-binding family protein
Chr05:43368619-43456612	both	Chr05	43422274	43423135	MD05G1301300	Pollen Ole e 1 allergen and extensin family protein
Chr05:43368619-43456612	both	Chr05	43423732	43426889	MD05G1301400	general regulatory factor 9
Chr05:43368619-43456612	both	Chr05	43427807	43431702	MD05G1301500	Hydrolase-like protein family
Chr05:43368619-43456612	both	Chr05	43436570	43437410	MD05G1301600	Heavy metal transport/detoxification superfamily protein
Chr05:43368619-43456612	both	Chr05	43440133	43440540	MD05G1301700	Protein of unknown function
Chr05:43368619-43456612	both	Chr05	43441063	43441470	MD05G1301800	Protein of unknown function
Chr05:43368619-43456612	both	Chr05	43441599	43444209	MD05G1301900	zinc ion binding
Chr05:43368619-43456612	both	Chr05	43452496	43458094	MD05G1302000	glycolipid transfer protein 1
Chr05:43368619-43456612	both	Chr05	43415041	43419977	MD05G1301200	pyrimidine d
Chr05:43458113-43462572	loss	Chr05	43458195	43458316	MD05G1302100	8s_rRNA
Chr05:43808467-43828674	both	Chr05	43811194	43814581	MD05G1305700	glutamate receptor 2.7
Chr05:43808467-43828674	both	Chr05	43816482	43817905	MD05G1305800	glutamate receptor 2.7
Chr05:43808467-43828674	both	Chr05	43825578	43829017	MD05G1305900	glutamate receptor 2.7
Chr05:43956093-43972187	gain	Chr05	43961637	43962503	MD05G1308600	O-methyltransferase family protein
Chr05:43956093-43972187	gain	Chr05	43970396	43970921	MD05G1308700
Chr05:44468443-44476937	both	Chr05	44469387	44470663	MD05G1314900	CBS domain-containing protein
Chr05:44468443-44476937	both	Chr05	44473485	44473597	MD05G1315000
Chr05:44577530-44591438	gain	Chr05	44584634	44588367	MD05G1316700	Disease resistance protein (TIR-NBS-LRR class) family
Chr05:44577530-44591438	gain	Chr05	44588522	44589009	MD05G1316800
Chr05:44577530-44591438	gain	Chr05	44576638	44582779	MD05G1316600	WAPL (Wings apart-like protein regulation of heterochromatin) protein
Chr05:44692003-44694237	loss	Chr05	44692343	44692638	MD05G1319200
Chr05:44902991-44923332	gain	Chr05	44914120	44917254	MD05G1321600	alpha-galactosidase 2
Chr05:45607700-45706324	both	Chr05	45624528	45626404	MD05G1332700	S-locus lectin protein kinase family protein
Chr05:45607700-45706324	both	Chr05	45631651	45633345	MD05G1332800	S-locus lectin protein kinase family protein
Chr05:45607700-45706324	both	Chr05	45635118	45638036	MD05G1332900	S-locus lectin protein kinase family protein
Chr05:45607700-45706324	both	Chr05	45640469	45640586	MD05G1333000
Chr05:45607700-45706324	both	Chr05	45654642	45655939	MD05G1333100	S-locus lectin protein kinase family protein
Chr05:45607700-45706324	both	Chr05	45656546	45658857	MD05G1333200
Chr05:45607700-45706324	both	Chr05	45664080	45668966	MD05G1333300	Gag-Pol-related retrotransposon family protein
Chr05:45607700-45706324	both	Chr05	45669336	45670675	MD05G1333400	S-locus lectin protein kinase family protein
Chr05:45607700-45706324	both	Chr05	45670757	45671068	MD05G1333500	S-locus lectin protein kinase family protein
Chr05:45607700-45706324	both	Chr05	45674342	45675052	MD05G1333600	receptor kinase 1
Chr05:45607700-45706324	both	Chr05	45699183	45701202	MD05G1333800	threonyl-tRNA synthetase
Chr05:45607700-45706324	both	Chr05	45701204	45706531	MD05G1333900	threonyl-tRNA synthetase
Chr05:45607700-45706324	both	Chr05	45677251	45682850	MD05G1333700	S-locus lectin protein kinase family protein
Chr05:45607700-45706324	both	Chr05	45608487	45613271	MD05G1332600	S-locus lectin protein kinase family protein
Chr05:45778504-45784678	loss	Chr05	45779649	45780437	MD05G1334900	Protein of unknown function
Chr05:45861732-45919541	both	Chr05	45864134	45867292	MD05G1336800	cysteine-rich RLK (RECEPTOR-like protein kinase) 29
Chr05:45861732-45919541	both	Chr05	45868370	45871670	MD05G1336900
Chr05:45861732-45919541	both	Chr05	45882542	45886290	MD05G1337000	cysteine-rich RLK (RECEPTOR-like protein kinase) 25
Chr05:45861732-45919541	both	Chr05	45887238	45889885	MD05G1337100
Chr05:45861732-45919541	both	Chr05	45892890	45893060	MD05G1337200	cysteine-rich RLK (RECEPTOR-like protein kinase) 28
Chr05:45861732-45919541	both	Chr05	45893209	45896520	MD05G1337300	cysteine-rich RLK (RECEPTOR-like protein kinase) 29
Chr05:45861732-45919541	both	Chr05	45908000	45909727	MD05G1337400	Receptor-like protein kinase-related family protein
Chr05:45861732-45919541	both	Chr05	45911120	45914047	MD05G1337500	cysteine-rich RLK (RECEPTOR-like protein kinase) 29
Chr05:45861732-45919541	both	Chr05	45915094	45916162	MD05G1337600
Chr05:46019166-46019802	loss	Chr05	46019454	46019663	MD05G1339000	Ribosomal L38e protein family
Chr05:46076127-46091273	both	Chr05	46078619	46079455	MD05G1340000	cysteine-rich RLK (RECEPTOR-like protein kinase) 25
Chr05:46076127-46091273	both	Chr05	46080485	46083218	MD05G1340100	cysteine-rich RLK (RECEPTOR-like protein kinase) 10
Chr05:46076127-46091273	both	Chr05	46085945	46086988	MD05G1340200
Chr05:46076127-46091273	both	Chr05	46090271	46091089	MD05G1340300	cysteine-rich RLK (RECEPTOR-like protein kinase) 25
Chr05:46341861-46348026	gain	Chr05	46341186	46345644	MD05G1343200	heat shock protein 101
Chr05:46341861-46348026	gain	Chr05	46345962	46347140	MD05G1343300	pentatricopeptide repeat 336
Chr05:46341861-46348026	gain	Chr05	46347304	46347381	MD05G1343400
Chr05:46457659-46479947	both	Chr05	46458046	46463046	MD05G1344700	Protein of unknown function
Chr05:46457659-46479947	both	Chr05	46465030	46465314	MD05G1344800	Ribosomal S17 family protein
Chr05:46457659-46479947	both	Chr05	46473787	46479027	MD05G1344900	MATE efflux family protein
Chr05:46558614-46563899	loss	Chr05	46557275	46566490	MD05G1346000	thioredoxin O2
Chr05:46577768-46585208	loss	Chr05	46581344	46585915	MD05G1346500	starch synthase 3
Chr05:46594424-46613074	gain	Chr05	46596578	46597323	MD05G1346700
Chr05:46594424-46613074	gain	Chr05	46597872	46606565	MD05G1346800	Homeodomain-like superfamily protein
Chr05:46594424-46613074	gain	Chr05	46608860	46610555	MD05G1346900	starch synthase 3
Chr05:47026032-47035238	loss	Chr05	47030858	47031405	MD05G1353700
Chr05:47125195-47159556	loss	Chr05	47150138	47155528	MD05G1355000	EPS15 homology domain 2
Chr05:47685117-47685710	loss	Chr05	47685520	47685846	MD05G1361000	nuclear factor Y
Chr05:47686198-47687821	loss	Chr05	47686780	47687359	MD05G1361100
Chr06:27080-34387	loss	Chr06	31731	33395	MD06G1000200
Chr06:46192-51307	loss	Chr06	50852	51085	MD06G1000400
Chr06:153894-164516	loss	Chr06	157782	159580	MD06G1001100	ethylene response sensor 1
Chr06:569436-573917	loss	Chr06	569287	573617	MD06G1005000
Chr06:669417-677918	loss	Chr06	673235	673960	MD06G1006200
Chr06:1048445-1071607	gain	Chr06	1050052	1052738	MD06G1009200	Plant regulator RWP-RK family protein
Chr06:1048445-1071607	gain	Chr06	1062065	1063007	MD06G1009300	Plant regulator RWP-RK family protein
Chr06:1329188-1331310	loss	Chr06	1329502	1331401	MD06G1011000
Chr06:1726732-1735099	loss	Chr06	1725560	1739393	MD06G1013700	Aldolase-type TIM barrel family protein
Chr06:1740996-1748899	gain	Chr06	1741186	1741741	MD06G1013800	Translation elongation factor EF1B/ribosomal protein S6 family protein
Chr06:1740996-1748899	gain	Chr06	1745452	1746342	MD06G1013900	UDP-glucosyl transferase 73C7
Chr06:1740996-1748899	gain	Chr06	1746751	1746933	MD06G1014000	UDP-Glycosyltransferase superfamily protein
Chr06:1994310-1999650	loss	Chr06	1994036	2001939	MD06G1016100
Chr06:2389353-2391040	gain	Chr06	2389613	2390433	MD06G1019900
Chr06:2875082-2882995	loss	Chr06	2880255	2881596	MD06G1022900
Chr06:2899264-2901731	loss	Chr06	2900857	2901732	MD06G1023300	thiamin pyrophosphokinase1
Chr06:2899264-2901731	loss	Chr06	2899667	2900855	MD06G1023200	thiamin pyrophosphokinase 2
Chr06:3454423-3461916	loss	Chr06	3456308	3458088	MD06G1029100
Chr06:4138530-4142523	loss	Chr06	4138779	4142517	MD06G1033800	lon protease 2
Chr06:4249207-4254783	gain	Chr06	4251225	4254775	MD06G1034200
Chr06:5636716-5645069	loss	Chr06	5636428	5646411	MD06G1042900
Chr06:5938920-5943756	loss	Chr06	5938737	5944048	MD06G1044300
Chr06:6301939-6315445	loss	Chr06	6299200	6317088	MD06G1046500	peptidyl-prolyl cis-trans isomerases
Chr06:7383989-7399054	loss	Chr06	7392678	7393565	MD06G1052100	Homeodomain-like superfamily protein
Chr06:7639197-7651120	loss	Chr06	7648414	7648520	MD06G1052600
Chr06:16610182-16637908	loss	Chr06	16609737	16612809	MD06G1069100	YTH family protein
Chr06:16610182-16637908	loss	Chr06	16612811	16620829	MD06G1069200	YTH family protein
Chr06:16773395-16777314	loss	Chr06	16774309	16777309	MD06G1069700
Chr06:16777810-16791320	loss	Chr06	16777376	16792830	MD06G1069800	nuclear RNA polymerase D1A
Chr06:16905729-16913949	loss	Chr06	16904023	16918731	MD06G1069900	Major Facilitator Superfamily with SPX (SYG1/Pho81/XPR1) domain-containing protein
Chr06:17079775-17081159	loss	Chr06	17079281	17080485	MD06G1070500	Subtilisin-like serine endopeptidase family protein
Chr06:17197825-17202180	loss	Chr06	17198186	17198486	MD06G1070900	Ribosomal protein L10 family protein
Chr06:17197825-17202180	loss	Chr06	17201712	17201900	MD06G1071000	S18 ribosomal protein
Chr06:17266359-17271686	loss	Chr06	17267764	17268887	MD06G1071300
Chr06:18546658-18554991	loss	Chr06	18544718	18557020	MD06G1074200	Cornichon family protein
Chr06:19216700-19249209	both	Chr06	19222869	19224715	MD06G1077500	NAD(P)-binding Rossmann-fold superfamily protein
Chr06:19216700-19249209	both	Chr06	19247105	19249590	MD06G1077600	DEA(D/H)-box RNA helicase family protein
Chr06:19216700-19249209	both	Chr06	19214981	19219616	MD06G1077400	DEA(D/H)-box RNA helicase family protein
Chr06:19548557-19562201	loss	Chr06	19550702	19550806	MD06G1079600
Chr06:19548557-19562201	loss	Chr06	19555706	19557379	MD06G1079700
Chr06:20381490-20383966	loss	Chr06	20381491	20382728	MD06G1082800	ARM repeat superfamily protein
Chr06:20545684-20562440	loss	Chr06	20548517	20549292	MD06G1083900	Protein of unknown function
Chr06:20545684-20562440	loss	Chr06	20556492	20557221	MD06G1084000	glucuronidase 2
Chr06:20569377-20581408	loss	Chr06	20567679	20582893	MD06G1084200	eukaryotic translation initiation factor 3A
Chr06:20804731-20806958	loss	Chr06	20803943	20807520	MD06G1084800	nine-cis-epoxycarotenoid dioxygenase 4
Chr06:20891084-20899070	loss	Chr06	20888683	20901260	MD06G1085100	acid-amino acid ligases
Chr06:22169119-22185610	loss	Chr06	22169322	22171129	MD06G1092400	DNA binding
Chr06:22215774-22223754	loss	Chr06	22215122	22225913	MD06G1092600
Chr06:23234491-23243864	loss	Chr06	23236572	23237125	MD06G1096900
Chr06:23496811-23529616	both	Chr06	23497323	23503742	MD06G1099000	multidrug resistance-associated protein 14
Chr06:23975368-23975955	loss	Chr06	23975195	23976131	MD06G1102700
Chr06:24966683-24968608	loss	Chr06	24966582	24968719	MD06G1110700
Chr06:25025566-25030371	loss	Chr06	25024616	25031800	MD06G1111400	Translation elongation factor EF1B/ribosomal protein S6 family protein
Chr06:25151778-25166050	loss	Chr06	25165892	25166006	MD06G1113600
Chr06:25419311-25425151	loss	Chr06	25419291	25425597	MD06G1115100
Chr06:25448093-25455304	loss	Chr06	25446096	25457570	MD06G1115400	Disease resistance protein (CC-NBS-LRR class) family
Chr06:25691644-25696981	loss	Chr06	25687323	25697372	MD06G1118100	Tetratricopeptide repeat (TPR)-like superfamily protein
Chr06:26779716-26785960	loss	Chr06	26778436	26786542	MD06G1125800	Nucleoporin autopeptidase
Chr06:28173160-28181507	loss	Chr06	28171925	28183728	MD06G1136700	Pseudouridine synthase family protein
Chr06:28465259-28475819	loss	Chr06	28465260	28475358	MD06G1140900	glutamate dehydrogenase 3
Chr06:28741029-28745939	loss	Chr06	28740691	28748484	MD06G1144000	arginosuccinate synthase family
Chr06:28759469-28762209	loss	Chr06	28759764	28762036	MD06G1144300
Chr06:28767345-28779401	gain	Chr06	28772079	28772382	MD06G1144700
Chr06:28767345-28779401	gain	Chr06	28767701	28770796	MD06G1144600	beta glucosidase 16
Chr06:29304413-29311397	loss	Chr06	29304715	29311774	MD06G1150200
Chr06:29527893-29807392	loss	Chr06	29540474	29541285	MD06G1151600
Chr06:29527893-29807392	loss	Chr06	29548749	29550101	MD06G1151700	radical SAM domain-containing protein / GCN5-related N-acetyltransferase (GNAT) family protein
Chr06:29527893-29807392	loss	Chr06	29566194	29571954	MD06G1151900
Chr06:29527893-29807392	loss	Chr06	29584388	29586536	MD06G1152000	NB-ARC domain-containing disease resistance protein
Chr06:29527893-29807392	loss	Chr06	29587919	29588121	MD06G1152100	radical SAM domain-containing protein / GCN5-related N-acetyltransferase (GNAT) family protein
Chr06:29527893-29807392	loss	Chr06	29593560	29593919	MD06G1152300	Radical SAM superfamily protein
Chr06:29527893-29807392	loss	Chr06	29596011	29597171	MD06G1152400	NB-ARC domain-containing disease resistance protein
Chr06:29527893-29807392	loss	Chr06	29597217	29598778	MD06G1152500	NB-ARC domain-containing disease resistance protein
Chr06:29527893-29807392	loss	Chr06	29601350	29602364	MD06G1152600	radical SAM domain-containing protein / GCN5-related N-acetyltransferase (GNAT) family protein
Chr06:29527893-29807392	loss	Chr06	29610011	29610686	MD06G1152700
Chr06:29527893-29807392	loss	Chr06	29612562	29615956	MD06G1152800	NB-ARC domain-containing disease resistance protein
Chr06:29527893-29807392	loss	Chr06	29617653	29617767	MD06G1152900
Chr06:29527893-29807392	loss	Chr06	29618021	29618127	MD06G1153000
Chr06:29527893-29807392	loss	Chr06	29624532	29630691	MD06G1153100	NB-ARC domain-containing disease resistance protein
Chr06:29527893-29807392	loss	Chr06	29640788	29643683	MD06G1153300	NB-ARC domain-containing disease resistance protein
Chr06:29527893-29807392	loss	Chr06	29664205	29664970	MD06G1153500	C2H2-like zinc finger protein
Chr06:29527893-29807392	loss	Chr06	29674651	29679084	MD06G1153600
Chr06:29527893-29807392	loss	Chr06	29695563	29698192	MD06G1153700	NB-ARC domain-containing disease resistance protein
Chr06:29527893-29807392	loss	Chr06	29723200	29727343	MD06G1153900	embryo defective 2423
Chr06:29527893-29807392	loss	Chr06	29734387	29735048	MD06G1154000	embryo defective 2423
Chr06:29527893-29807392	loss	Chr06	29747852	29750045	MD06G1154100	NB-ARC domain-containing disease resistance protein
Chr06:29527893-29807392	loss	Chr06	29751923	29752125	MD06G1154200	radical SAM domain-containing protein / GCN5-related N-acetyltransferase (GNAT) family protein
Chr06:29527893-29807392	loss	Chr06	29752127	29752888	MD06G1154300	radical SAM domain-containing protein / GCN5-related N-acetyltransferase (GNAT) family protein
Chr06:29527893-29807392	loss	Chr06	29755804	29756028	MD06G1154500	radical SAM domain-containing protein / GCN5-related N-acetyltransferase (GNAT) family protein
Chr06:29527893-29807392	loss	Chr06	29766778	29769541	MD06G1154600	NB-ARC domain-containing disease resistance protein
Chr06:29527893-29807392	loss	Chr06	29774496	29774612	MD06G1154700
Chr06:29527893-29807392	loss	Chr06	29775184	29775301	MD06G1154800
Chr06:29527893-29807392	loss	Chr06	29781640	29784080	MD06G1154900
Chr06:29527893-29807392	loss	Chr06	29786846	29787734	MD06G1155000	radical SAM domain-containing protein / GCN5-related N-acetyltransferase (GNAT) family protein
Chr06:29527893-29807392	loss	Chr06	29787736	29788249	MD06G1155100	radical SAM domain-containing protein / GCN5-related N-acetyltransferase (GNAT) family protein
Chr06:29527893-29807392	loss	Chr06	29788252	29788841	MD06G1155200	radical SAM domain-containing protein / GCN5-related N-acetyltransferase (GNAT) family protein
Chr06:29527893-29807392	loss	Chr06	29793881	29794927	MD06G1155300	NB-ARC domain-containing disease resistance protein
Chr06:29527893-29807392	loss	Chr06	29804567	29804917	MD06G1155400	radical SAM domain-containing protein / GCN5-related N-acetyltransferase (GNAT) family protein
Chr06:29527893-29807392	loss	Chr06	29805206	29805457	MD06G1155500	radical SAM domain-containing protein / GCN5-related N-acetyltransferase (GNAT) family protein
Chr06:29527893-29807392	loss	Chr06	29556215	29556890	MD06G1151800
Chr06:29527893-29807392	loss	Chr06	29588123	29592447	MD06G1152200	radical SAM domain-containing protein / GCN5-related N-acetyltransferase (GNAT) family protein
Chr06:29527893-29807392	loss	Chr06	29634074	29640786	MD06G1153200	NB-ARC domain-containing disease resistance protein
Chr06:29527893-29807392	loss	Chr06	29650398	29659317	MD06G1153400	radical SAM domain-containing protein / GCN5-related N-acetyltransferase (GNAT) family protein
Chr06:29527893-29807392	loss	Chr06	29702211	29711634	MD06G1153800
Chr06:29527893-29807392	loss	Chr06	29753278	29753637	MD06G1154400	Radical SAM superfamily protein
Chr06:30579588-30587759	loss	Chr06	30576971	30588805	MD06G1165800	Protein kinase superfamily protein
Chr06:31175939-31189204	loss	Chr06	31185933	31188309	MD06G1171500
Chr06:31175939-31189204	loss	Chr06	31177784	31179392	MD06G1171400
Chr06:32261614-32269552	gain	Chr06	32267220	32268555	MD06G1184500	Dynein light chain type 1 family protein
Chr06:32440142-32444477	loss	Chr06	32441072	32442687	MD06G1186900	autoinhibited Ca(2+)-ATPase 9
Chr06:32440142-32444477	loss	Chr06	32443350	32444108	MD06G1187000
Chr06:32491470-32501406	loss	Chr06	32488864	32501795	MD06G1187500	Integral membrane HPP family protein
Chr06:32522446-32528954	gain	Chr06	32522489	32522857	MD06G1187800	Uncharacterised conserved protein UCP015417
Chr06:32522446-32528954	gain	Chr06	32523584	32525410	MD06G1187900	Uncharacterised conserved protein UCP015417
Chr06:32522446-32528954	gain	Chr06	32527440	32529344	MD06G1188000	Uncharacterised conserved protein UCP015417
Chr06:32698694-32714252	loss	Chr06	32710125	32710571	MD06G1190700
Chr06:32728092-32728379	loss	Chr06	32728198	32728317	MD06G1191200
Chr06:32805231-32807936	loss	Chr06	32804652	32808317	MD06G1192800	alpha/beta-Hydrolases superfamily protein
Chr06:33014448-33015444	loss	Chr06	33014310	33015014	MD06G1196200
Chr06:33212672-33214734	loss	Chr06	33212128	33215121	MD06G1198200	HNH endonuclease domain-containing protein
Chr06:33423617-33465197	gain	Chr06	33427761	33430651	MD06G1201200	heat shock protein 101
Chr06:33423617-33465197	gain	Chr06	33439172	33439609	MD06G1201300	Protein of unknown function (DUF1677)
Chr06:33423617-33465197	gain	Chr06	33460095	33465510	MD06G1201400	leo1-like family protein
Chr06:34316662-34327377	loss	Chr06	34321672	34321944	MD06G1210300	Protein of unknown function
Chr06:34906014-34909598	loss	Chr06	34908520	34908867	MD06G1216800	Calcium-binding EF-hand family protein
Chr06:34999855-35010715	loss	Chr06	35005590	35005784	MD06G1218000	calmodulin-like domain protein kinase 9
Chr06:35229770-35234046	loss	Chr06	35230190	35230586	MD06G1220400
Chr06:35271752-35281865	loss	Chr06	35275395	35276147	MD06G1221000	Peptidase S24/S26A/S26B/S26C family protein
Chr06:35271752-35281865	loss	Chr06	35276935	35277282	MD06G1221100	Tetratricopeptide repeat (TPR)-like superfamily protein
Chr06:35306586-35317220	loss	Chr06	35311241	35311561	MD06G1221500	Nucleotide-diphospho-sugar transferases superfamily protein
Chr06:35319032-35325832	loss	Chr06	35321039	35321888	MD06G1221600
Chr06:35434299-35439285	loss	Chr06	35432164	35439372	MD06G1223300	S-adenosyl-L-methionine-dependent methyltransferases superfamily protein
Chr06:35627614-35635633	gain	Chr06	35631254	35631370	MD06G1225700
Chr06:35792063-35800026	loss	Chr06	35790385	35799918	MD06G1227200	zinc finger (Ran-binding) family protein
Chr06:36441415-36452254	loss	Chr06	36446873	36447423	MD06G1233200	Protein of unknown function (DUF1218)
Chr06:36702877-36738770	both	Chr06	36703724	36708429	MD06G1236000	cyclic nucleotide-binding transporter 1
Chr06:36915230-36920575	loss	Chr06	36916271	36920261	MD06G1238200
Chr07:43919-53300	loss	Chr07	48241	48822	MD07G1000200	Protein of unknown function (DUF506)
Chr07:112879-117302	loss	Chr07	113270	113534	MD07G1000500
Chr07:193184-200588	loss	Chr07	193164	200587	MD07G1001200
Chr07:257120-260247	loss	Chr07	257180	260212	MD07G1002200
Chr07:642554-642865	loss	Chr07	642664	642775	MD07G1006800
Chr07:651678-652252	loss	Chr07	651404	652379	MD07G1007000
Chr07:1657210-1661151	loss	Chr07	1658393	1659750	MD07G1019300
Chr07:1758927-1760400	loss	Chr07	1758750	1760626	MD07G1020700	NAD(P)-binding Rossmann-fold superfamily protein
Chr07:1771099-1776301	loss	Chr07	1769616	1776499	MD07G1020900	NAD(P)-binding Rossmann-fold superfamily protein
Chr07:1777361-1793908	loss	Chr07	1779904	1780824	MD07G1021000
Chr07:1798341-1808266	loss	Chr07	1804229	1805242	MD07G1021300	Polynucleotidyl transferase
Chr07:2055880-2060146	loss	Chr07	2054807	2060137	MD07G1024600
Chr07:2262897-2270301	loss	Chr07	2258612	2271518	MD07G1027100	elongation defective 1 protein / ELD1 protein
Chr07:2331023-2350535	loss	Chr07	2336488	2339520	MD07G1028000	NB-ARC domain-containing disease resistance protein
Chr07:2331023-2350535	loss	Chr07	2348608	2349147	MD07G1028100	purple acid phosphatase 9
Chr07:2331023-2350535	loss	Chr07	2349492	2351042	MD07G1028200	purple acid phosphatase 27
Chr07:2549364-2553382	loss	Chr07	2549754	2549870	MD07G1030600
Chr07:2549364-2553382	loss	Chr07	2550111	2550516	MD07G1030700
Chr07:2549364-2553382	loss	Chr07	2552258	2552373	MD07G1030800
Chr07:2549364-2553382	loss	Chr07	2552614	2552730	MD07G1030900
Chr07:2758104-2773734	gain	Chr07	2762405	2764276	MD07G1033800	eukaryotic release factor 1-3
Chr07:2758104-2773734	gain	Chr07	2770645	2771181	MD07G1033900	NB-ARC domain-containing disease resistance protein
Chr07:2795973-2796266	loss	Chr07	2796047	2796158	MD07G1034200
Chr07:2902200-2973391	loss	Chr07	2914303	2914419	MD07G1035600
Chr07:2902200-2973391	loss	Chr07	2914632	2914737	MD07G1035700
Chr07:2902200-2973391	loss	Chr07	2917619	2917716	MD07G1035800
Chr07:2902200-2973391	loss	Chr07	2924642	2930860	MD07G1035900	Leucine-rich repeat protein kinase family protein
Chr07:2902200-2973391	loss	Chr07	2957689	2957805	MD07G1036000
Chr07:2902200-2973391	loss	Chr07	2958060	2958166	MD07G1036100
Chr07:3569848-3579723	loss	Chr07	3569608	3579862	MD07G1042500
Chr07:3591833-3594253	loss	Chr07	3592023	3594107	MD07G1042900
Chr07:3738515-3746001	loss	Chr07	3732335	3746678	MD07G1043500	Protein kinase superfamily protein
Chr07:3809709-3858817	loss	Chr07	3805021	3816170	MD07G1044800
Chr07:3809709-3858817	loss	Chr07	3858083	3859299	MD07G1045000
Chr07:3809709-3858817	loss	Chr07	3849635	3855193	MD07G1044900	Toll-Interleukin-Resistance (TIR) domain family protein
Chr07:3867548-3869844	loss	Chr07	3868576	3868691	MD07G1045200
Chr07:3867548-3869844	loss	Chr07	3868933	3869050	MD07G1045300
Chr07:3923900-3930096	loss	Chr07	3921653	3932752	MD07G1046100	protein arginine methyltransferase 3
Chr07:4109810-4113094	loss	Chr07	4110275	4111699	MD07G1047900	Mitochondrial transcription termination factor family protein
Chr07:4226756-4227741	loss	Chr07	4227181	4227292	MD07G1049300
Chr07:4265459-4266564	loss	Chr07	4265407	4266169	MD07G1049600
Chr07:4838042-4848260	loss	Chr07	4841846	4842226	MD07G1052300	Octicosapeptide/Phox/Bem1p family protein
Chr07:4928663-4943944	loss	Chr07	4938377	4938838	MD07G1053400
Chr07:5046799-5052065	loss	Chr07	5045252	5055639	MD07G1054600	EAP30/Vps36 family protein
Chr07:5470432-5500108	gain	Chr07	5475123	5476156	MD07G1058800
Chr07:5470432-5500108	gain	Chr07	5481462	5482643	MD07G1058900	F-box and associated interaction domains-containing protein
Chr07:5470432-5500108	gain	Chr07	5482996	5487248	MD07G1059000	Protein of unknown function
Chr07:5470432-5500108	gain	Chr07	5495744	5495959	MD07G1059100	Integrase-type DNA-binding superfamily protein
Chr07:5470432-5500108	gain	Chr07	5472239	5473355	MD07G1058700	F-box and associated interaction domains-containing protein
Chr07:5686416-5691104	loss	Chr07	5684919	5691670	MD07G1060800	plastid-specific 50S ribosomal protein 5
Chr07:6071127-6146073	loss	Chr07	6115338	6115910	MD07G1064700
Chr07:6071127-6146073	loss	Chr07	6118543	6120299	MD07G1064800	NAD(P)-binding Rossmann-fold superfamily protein
Chr07:6261215-6265477	loss	Chr07	6261935	6264152	MD07G1066100
Chr07:6476064-6479959	loss	Chr07	6475590	6480822	MD07G1068500	RING/U-box superfamily protein
Chr07:6509092-6537843	both	Chr07	6514139	6515527	MD07G1068900	receptor like protein 22
Chr07:6509092-6537843	both	Chr07	6515816	6516604	MD07G1069000	receptor like protein 35
Chr07:6509092-6537843	both	Chr07	6519056	6520768	MD07G1069100
Chr07:6509092-6537843	both	Chr07	6524461	6527191	MD07G1069200
Chr07:6537883-6578710	loss	Chr07	6538579	6541440	MD07G1069300	receptor like protein 19
Chr07:6537883-6578710	loss	Chr07	6564758	6567062	MD07G1069400
Chr07:6606689-6686027	both	Chr07	6605655	6608688	MD07G1069700	mitochondrial ribosomal protein S14
Chr07:6606689-6686027	both	Chr07	6610013	6611108	MD07G1069800	receptor serine/threonine kinase
Chr07:6606689-6686027	both	Chr07	6629236	6630172	MD07G1069900
Chr07:6606689-6686027	both	Chr07	6630706	6631329	MD07G1070000
Chr07:6606689-6686027	both	Chr07	6632123	6633712	MD07G1070100	Plant protein of unknown function (DUF247)
Chr07:6606689-6686027	both	Chr07	6639619	6640137	MD07G1070200	Protein kinase superfamily protein
Chr07:6606689-6686027	both	Chr07	6648095	6649830	MD07G1070300
Chr07:6606689-6686027	both	Chr07	6662745	6666592	MD07G1070400	Protein kinase superfamily protein
Chr07:6606689-6686027	both	Chr07	6672417	6676914	MD07G1070600	mitochondrial ribosomal protein S14
Chr07:6606689-6686027	both	Chr07	6667518	6669148	MD07G1070500	Protein kinase superfamily protein
Chr07:6606689-6686027	both	Chr07	6679087	6685917	MD07G1070700	Protein kinase superfamily protein
Chr07:6976791-6996315	gain	Chr07	6981379	6988203	MD07G1073400	rRNA processing protein-related
Chr07:6976791-6996315	gain	Chr07	6988517	6991218	MD07G1073500	Disease resistance protein (TIR-NBS-LRR class) family
Chr07:7002410-7010720	loss	Chr07	7002199	7010884	MD07G1073700
Chr07:7144932-7149150	loss	Chr07	7147247	7147358	MD07G1074800
Chr07:7144932-7149150	loss	Chr07	7147601	7147712	MD07G1074900
Chr07:7251820-7252458	loss	Chr07	7252246	7252361	MD07G1076100
Chr07:7304094-7305367	loss	Chr07	7304391	7304722	MD07G1076700
Chr07:7593768-7598658	loss	Chr07	7596871	7598266	MD07G1078600	Protein of unknown function
Chr07:8136363-8144394	loss	Chr07	8132543	8147038	MD07G1082900	BR-signaling kinase 2
Chr07:8944484-8972193	gain	Chr07	8956093	8956404	MD07G1086100	K-box region and MADS-box transcription factor family protein
Chr07:8944484-8972193	gain	Chr07	8963804	8970421	MD07G1086200	Fatty acid hydroxylase superfamily
Chr07:9333692-9340447	gain	Chr07	9339066	9340293	MD07G1089500	Leucine-rich repeat protein kinase family protein
Chr07:9689157-9693207	loss	Chr07	9691499	9691828	MD07G1091900	CYTOCHROME P450 51G1
Chr07:9898758-9900653	loss	Chr07	9898654	9899162	MD07G1093000	Pentatricopeptide repeat (PPR-like) superfamily protein
Chr07:9898758-9900653	loss	Chr07	9899164	9900924	MD07G1093100	Tetratricopeptide repeat (TPR)-like superfamily protein
Chr07:10021859-10027345	loss	Chr07	10022717	10026699	MD07G1093400	pantothenate kinase 1
Chr07:10266619-10271123	loss	Chr07	10267473	10270857	MD07G1095400	Clathrin adaptor complexes medium subunit family protein
Chr07:10927375-10930815	loss	Chr07	10927725	10928040	MD07G1099200
Chr07:10927375-10930815	loss	Chr07	10930321	10931147	MD07G1099300
Chr07:10964409-10972022	both	Chr07	10964414	10968649	MD07G1099500	Integrase-type DNA-binding superfamily protein
Chr07:11406214-11414310	loss	Chr07	11404926	11415418	MD07G1101900	rRNA processing protein-related
Chr07:11776521-11781629	loss	Chr07	11777354	11777969	MD07G1103800
Chr07:11776521-11781629	loss	Chr07	11778241	11780736	MD07G1103900
Chr07:12087220-12196894	both	Chr07	12135918	12137262	MD07G1107000
Chr07:12087220-12196894	both	Chr07	12142759	12147204	MD07G1107100	Proteasome component (PCI) domain protein
Chr07:12087220-12196894	both	Chr07	12149455	12149865	MD07G1107200	receptor like protein 25
Chr07:12087220-12196894	both	Chr07	12150064	12150507	MD07G1107300	receptor like protein 50
Chr07:12087220-12196894	both	Chr07	12151078	12153243	MD07G1107400	receptor like protein 6
Chr07:12087220-12196894	both	Chr07	12123547	12126432	MD07G1106900	receptor like protein 6
Chr07:12692067-12702768	loss	Chr07	12697369	12697933	MD07G1110500	PLAC8 family protein
Chr07:13167641-13175114	gain	Chr07	13169473	13171089	MD07G1112600	transcription regulators
Chr07:13202789-13207590	loss	Chr07	13203071	13209124	MD07G1112800	transcription regulators
Chr07:13513560-13543242	loss	Chr07	13537123	13537236	MD07G1113800
Chr07:13865943-13868681	loss	Chr07	13866270	13868426	MD07G1115300	Major facilitator superfamily protein
Chr07:14204658-14215179	loss	Chr07	14210918	14211043	MD07G1116900	8s_rRNA
Chr07:14358557-14366255	loss	Chr07	14357697	14370314	MD07G1117300	golgi snare 12
Chr07:14561754-14630443	loss	Chr07	14595493	14596861	MD07G1118200	Plant invertase/pectin methylesterase inhibitor superfamily
Chr07:14989937-15005992	loss	Chr07	14991771	14997158	MD07G1119900
Chr07:15327549-15337918	loss	Chr07	15325822	15342304	MD07G1121300	Transducin/WD40 repeat-like superfamily protein
Chr07:15888245-15889161	loss	Chr07	15888489	15889098	MD07G1123300	EF hand calcium-binding protein family
Chr07:17884788-17894995	gain	Chr07	17884766	17887324	MD07G1126700	Zinc finger
Chr07:18376897-18383372	loss	Chr07	18376343	18386619	MD07G1128500	Protein kinase superfamily protein
Chr07:18498200-18500074	loss	Chr07	18496928	18500157	MD07G1129500	Nucleotide-diphospho-sugar transferase family protein
Chr07:19063796-19065239	loss	Chr07	19064514	19064681	MD07G1131900	Histone superfamily protein
Chr07:19435249-19493561	loss	Chr07	19484543	19484872	MD07G1133300	Minichromosome maintenance (MCM2/3/5) family protein
Chr07:19435249-19493561	loss	Chr07	19492447	19493105	MD07G1133400	PLAC8 family protein
Chr07:19516165-19519821	loss	Chr07	19514035	19521003	MD07G1133600	syntaxin of plants 71
Chr07:19620107-19622721	loss	Chr07	19620324	19622426	MD07G1134000
Chr07:20080308-20086992	loss	Chr07	20080253	20092797	MD07G1137800	beta-amylase 2
Chr07:20379862-20403541	loss	Chr07	20388393	20393455	MD07G1140700
Chr07:20379862-20403541	loss	Chr07	20398222	20401371	MD07G1140800	cyclic nucleotide gated channel 1
Chr07:20458609-20463220	gain	Chr07	20461312	20464173	MD07G1141200	disease resistance family protein / LRR family protein
Chr07:21325668-21334033	loss	Chr07	21326662	21328421	MD07G1146200
Chr07:21337602-21347876	loss	Chr07	21338898	21347708	MD07G1146400
Chr07:21722299-21729748	loss	Chr07	21719199	21731601	MD07G1148700	AUTOPHAGY 6
Chr07:21740085-21745440	loss	Chr07	21739398	21745629	MD07G1149000
Chr07:22004957-22008994	loss	Chr07	22003754	22010066	MD07G1151200	Patatin-like phospholipase family protein
Chr07:22394473-22395499	loss	Chr07	22394618	22395844	MD07G1154000	with no lysine (K) kinase 6
Chr07:22676675-22679010	loss	Chr07	22676931	22677930	MD07G1155800
Chr07:23238329-23244792	loss	Chr07	23237591	23245225	MD07G1159000
Chr07:23530233-23534119	loss	Chr07	23532923	23533882	MD07G1160800
Chr07:23896120-23897692	loss	Chr07	23896407	23896703	MD07G1164300	general regulatory factor 2
Chr07:24043686-24054336	loss	Chr07	24048383	24048748	MD07G1166000	Leucine-rich repeat transmembrane protein kinase
Chr07:25557519-25567694	loss	Chr07	25554731	25569497	MD07G1176300	Seven transmembrane MLO family protein
Chr07:25820094-25830727	loss	Chr07	25825952	25826203	MD07G1178500	2-oxoglutarate (2OG) and Fe(II)-dependent oxygenase superfamily protein
Chr07:26019247-26020030	loss	Chr07	26019715	26019807	MD07G1181000
Chr07:27537104-27539778	loss	Chr07	27538644	27539576	MD07G1197300
Chr07:27636555-27648186	both	Chr07	27642690	27645675	MD07G1198000	actin-11
Chr07:27636555-27648186	both	Chr07	27637280	27641708	MD07G1197900	3-oxo-5-alpha-steroid 4-dehydrogenase family protein
Chr07:27740538-27740935	loss	Chr07	27740471	27741139	MD07G1199000
Chr07:27751059-27770458	loss	Chr07	27756276	27756895	MD07G1199200
Chr07:28388631-28390126	loss	Chr07	28389176	28389538	MD07G1206000	HSP20-like chaperones superfamily protein
Chr07:28438315-28494298	gain	Chr07	28465106	28465812	MD07G1206500	xylem serine peptidase 1
Chr07:28438315-28494298	gain	Chr07	28457223	28465104	MD07G1206400	subtilase family protein
Chr07:28438315-28494298	gain	Chr07	28471052	28475645	MD07G1206600
Chr07:29178799-29194002	loss	Chr07	29187970	29188901	MD07G1214500	3-deoxy-d-arabino-heptulosonate 7-phosphate synthase
Chr07:29839769-29844026	loss	Chr07	29840019	29844327	MD07G1221100	DNA/RNA polymerases superfamily protein
Chr07:30309976-30315264	loss	Chr07	30310898	30311011	MD07G1227300
Chr07:30309976-30315264	loss	Chr07	30311239	30311353	MD07G1227400
Chr07:30378066-30383956	loss	Chr07	30378893	30380193	MD07G1228700	Protein of unknown function
Chr07:30785771-30800743	loss	Chr07	30786227	30791504	MD07G1234500
Chr07:31879066-31886589	loss	Chr07	31878068	31887488	MD07G1250100
Chr07:31977471-31982507	loss	Chr07	31979473	31982028	MD07G1251800
Chr07:32214785-32220188	loss	Chr07	32215894	32218438	MD07G1254900
Chr07:32320502-32322612	loss	Chr07	32320489	32322481	MD07G1256600	low psii accumulation2
Chr07:32480188-32498503	gain	Chr07	32480136	32482993	MD07G1258600	NB-ARC domain-containing disease resistance protein
Chr07:32480188-32498503	gain	Chr07	32489583	32492144	MD07G1258800	NB-ARC domain-containing disease resistance protein
Chr07:32480188-32498503	gain	Chr07	32487816	32489480	MD07G1258700	NB-ARC domain-containing disease resistance protein
Chr07:32590769-32596698	loss	Chr07	32588683	32600428	MD07G1259700	K+ efflux antiporter 5
Chr07:33667666-33672984	loss	Chr07	33667528	33673205	MD07G1269000
Chr07:33820263-33828672	loss	Chr07	33821655	33823000	MD07G1271700
Chr07:34197963-34199376	loss	Chr07	34197753	34199487	MD07G1276300
Chr07:34211301-34220642	both	Chr07	34213265	34215872	MD07G1276500	HXXXD-type acyl-transferase family protein
Chr07:34211301-34220642	both	Chr07	34219817	34221268	MD07G1276600	Protein of unknown function (DUF677)
Chr07:34239688-34246388	loss	Chr07	34239274	34248789	MD07G1277100	detoxifying efflux carrier 35
Chr07:34385346-34387717	loss	Chr07	34385229	34387660	MD07G1279600
Chr07:34455084-34457093	loss	Chr07	34455340	34456266	MD07G1280900	SUPPRESSOR OF AUXIN RESISTANCE1
Chr07:34605106-34615961	loss	Chr07	34606021	34611018	MD07G1283000
Chr07:34716697-34724734	loss	Chr07	34715880	34727322	MD07G1284800	Protein of unknown function
Chr07:34770575-34776129	gain	Chr07	34770625	34770845	MD07G1285500
Chr07:34914707-34921563	loss	Chr07	34914729	34914998	MD07G1287800
Chr07:34914707-34921563	loss	Chr07	34915137	34917735	MD07G1287900	Protein of unknown function (DUF506)
Chr07:35074242-35086928	loss	Chr07	35082587	35083287	MD07G1290400
Chr07:35363494-35422007	both	Chr07	35363889	35366550	MD07G1292400	spermidine synthase 3
Chr07:35363494-35422007	both	Chr07	35367055	35370360	MD07G1292500	cyclic nucleotide gated channel 1
Chr07:35363494-35422007	both	Chr07	35406645	35406772	MD07G1292600
Chr07:35363494-35422007	both	Chr07	35409520	35417743	MD07G1292700	cyclic nucleotide gated channel 1
Chr07:35483704-35484722	loss	Chr07	35483456	35484845	MD07G1293400	Tetratricopeptide repeat (TPR)-like superfamily protein
Chr07:35510168-35514337	gain	Chr07	35508622	35512046	MD07G1293900	thylakoid-associated phosphatase 38
Chr07:36120738-36125187	gain	Chr07	36122614	36122943	MD07G1303600	response to low sulfur 4
Chr07:36178183-36186631	loss	Chr07	36177421	36188864	MD07G1304400	sequence-specific DNA binding transcription factors
Chr07:36272545-36273811	loss	Chr07	36272501	36273206	MD07G1306100
Chr07:36598813-36603749	loss	Chr07	36597803	36604971	MD07G1311000	polymerase delta 4
Chr08:544277-549338	gain	Chr08	547108	550399	MD08G1006900	mechanosensitive channel of small conductance-like 4
Chr08:870618-871944	loss	Chr08	871022	871615	MD08G1011300	Protein of unknown function (DUF604)
Chr08:1045337-1052992	gain	Chr08	1050292	1054801	MD08G1013800	winged-helix DNA-binding transcription factor family protein
Chr08:1045337-1052992	gain	Chr08	1045674	1049352	MD08G1013700	eukaryotic initiation factor 3 gamma subunit family protein
Chr08:1174724-1195180	loss	Chr08	1179012	1179209	MD08G1015200	Bifunctional inhibitor/lipid-transfer protein/seed storage 2S albumin superfamily protein
Chr08:1174724-1195180	loss	Chr08	1189702	1189998	MD08G1015300	Bifunctional inhibitor/lipid-transfer protein/seed storage 2S albumin superfamily protein
Chr08:1566100-1578971	loss	Chr08	1571650	1571946	MD08G1021700	Bifunctional inhibitor/lipid-transfer protein/seed storage 2S albumin superfamily protein
Chr08:1583226-1607235	gain	Chr08	1595682	1597687	MD08G1021900	disease resistance protein (TIR-NBS-LRR class)
Chr08:1583226-1607235	gain	Chr08	1598146	1604418	MD08G1022000	Disease resistance protein (TIR-NBS-LRR class) family
Chr08:1583226-1607235	gain	Chr08	1581343	1595680	MD08G1021800
Chr08:1762536-1765203	loss	Chr08	1762855	1765065	MD08G1024500
Chr08:1808946-1819786	loss	Chr08	1813984	1814440	MD08G1025200	hydroxy methylglutaryl CoA reductase 1
Chr08:1808946-1819786	loss	Chr08	1814531	1814941	MD08G1025300
Chr08:1851060-1852181	loss	Chr08	1851956	1852219	MD08G1025700
Chr08:1986408-1991282	loss	Chr08	1986538	1990824	MD08G1027200	cysteine-rich RLK (RECEPTOR-like protein kinase) 8
Chr08:2095380-2097507	loss	Chr08	2096426	2097042	MD08G1028700
Chr08:2337576-2341897	gain	Chr08	2337058	2339497	MD08G1032900	cytochrome P450
Chr08:2380779-2391041	loss	Chr08	2385533	2386344	MD08G1033700	Zn-dependent exopeptidases superfamily protein
Chr08:2785692-2794073	loss	Chr08	2784176	2800761	MD08G1038000	exocyst complex component sec3A
Chr08:2932534-2942879	loss	Chr08	2937426	2937668	MD08G1039900	Glutamyl-tRNA reductase family protein
Chr08:3346750-3378575	gain	Chr08	3343763	3351236	MD08G1043900	Protein phosphatase 2A
Chr08:3346750-3378575	gain	Chr08	3373314	3381089	MD08G1044000	Protein phosphatase 2A
Chr08:3404322-3478220	both	Chr08	3409203	3409655	MD08G1044900	copper transporter 5
Chr08:3404322-3478220	both	Chr08	3414619	3416170	MD08G1045000	RING/U-box superfamily protein
Chr08:3404322-3478220	both	Chr08	3417145	3420234	MD08G1045100	NB-ARC domain-containing disease resistance protein
Chr08:3404322-3478220	both	Chr08	3425379	3427501	MD08G1045200
Chr08:3404322-3478220	both	Chr08	3443947	3446818	MD08G1045300	Protein of unknown function (DUF1000)
Chr08:3404322-3478220	both	Chr08	3451725	3452057	MD08G1045400	crooked neck protein
Chr08:3404322-3478220	both	Chr08	3452189	3453792	MD08G1045500	crooked neck protein
Chr08:3404322-3478220	both	Chr08	3454305	3454757	MD08G1045600	copper transporter 5
Chr08:3404322-3478220	both	Chr08	3457471	3458910	MD08G1045700	RING/U-box superfamily protein
Chr08:3404322-3478220	both	Chr08	3459144	3461497	MD08G1045800
Chr08:3404322-3478220	both	Chr08	3461499	3463310	MD08G1045900	NB-ARC domain-containing disease resistance protein
Chr08:3404322-3478220	both	Chr08	3406030	3408114	MD08G1044800	crooked neck protein
Chr08:3650583-3659148	loss	Chr08	3657411	3658943	MD08G1047900	myb-like transcription factor family protein
Chr08:4248454-4254111	gain	Chr08	4247851	4249839	MD08G1054100	Concanavalin A-like lectin protein kinase family protein
Chr08:4248454-4254111	gain	Chr08	4252028	4254139	MD08G1054200	Concanavalin A-like lectin protein kinase family protein
Chr08:4908929-4914070	both	Chr08	4909398	4912466	MD08G1062000	receptor like protein 7
Chr08:4922351-4928997	loss	Chr08	4922505	4922816	MD08G1062200
Chr08:4922351-4928997	loss	Chr08	4928011	4928427	MD08G1062300
Chr08:5038017-5045299	gain	Chr08	5043435	5045490	MD08G1064000	28s_rRNA
Chr08:5631560-5632348	loss	Chr08	5631018	5632293	MD08G1071100	cytochrome P450
Chr08:5746961-5755675	loss	Chr08	5747206	5755251	MD08G1072100
Chr08:5991822-5996854	loss	Chr08	5991927	5995188	MD08G1074300
Chr08:6191564-6193999	loss	Chr08	6191446	6194439	MD08G1075900
Chr08:6277223-6284125	loss	Chr08	6276205	6286118	MD08G1076600	Protein of unknown function
Chr08:6714022-6719069	loss	Chr08	6712390	6719719	MD08G1080500
Chr08:6725194-6726820	loss	Chr08	6725109	6727239	MD08G1080700
Chr08:6897091-6940937	both	Chr08	6914393	6915577	MD08G1083200
Chr08:6897091-6940937	both	Chr08	6916592	6917067	MD08G1083300
Chr08:6897091-6940937	both	Chr08	6927148	6927842	MD08G1083400
Chr08:6897091-6940937	both	Chr08	6932766	6933542	MD08G1083500
Chr08:6897091-6940937	both	Chr08	6934357	6940510	MD08G1083600	NB-ARC domain-containing disease resistance protein
Chr08:7701032-7701677	loss	Chr08	7701463	7701574	MD08G1092500
Chr08:7747997-7766941	gain	Chr08	7755053	7758267	MD08G1093100
Chr08:7747997-7766941	gain	Chr08	7758954	7760432	MD08G1093200
Chr08:7747997-7766941	gain	Chr08	7761394	7764572	MD08G1093300	NB-ARC domain-containing disease resistance protein
Chr08:7747997-7766941	gain	Chr08	7764574	7766008	MD08G1093400
Chr08:7747997-7766941	gain	Chr08	7748412	7751568	MD08G1093000	Protein of unknown function (DUF3223)
Chr08:7776892-7787887	gain	Chr08	7777025	7778771	MD08G1093600	VIER F-box proteine 1
Chr08:7776892-7787887	gain	Chr08	7780486	7783666	MD08G1093700	Mannose-P-dolichol utilization defect 1 protein
Chr08:8384242-8404305	both	Chr08	8385071	8387180	MD08G1099800	Transducin/WD40 repeat-like superfamily protein
Chr08:8384242-8404305	both	Chr08	8392304	8395234	MD08G1100000
Chr08:8384242-8404305	both	Chr08	8387182	8390549	MD08G1099900	NB-ARC domain-containing disease resistance protein
Chr08:8971720-8979584	loss	Chr08	8974347	8974453	MD08G1105400
Chr08:9458655-9485065	both	Chr08	9459183	9461809	MD08G1107600	wall-associated kinase 2
Chr08:9458655-9485065	both	Chr08	9470780	9471616	MD08G1107700
Chr08:9458655-9485065	both	Chr08	9473353	9480246	MD08G1107800
Chr08:9458655-9485065	both	Chr08	9481554	9485041	MD08G1107900	wall-associated kinase 2
Chr08:9531868-9540837	loss	Chr08	9539426	9540735	MD08G1108200
Chr08:9618608-9624209	loss	Chr08	9620098	9621352	MD08G1109300
Chr08:9667825-9671764	gain	Chr08	9669940	9671562	MD08G1109900
Chr08:9889349-9890526	loss	Chr08	9889182	9890762	MD08G1111900
Chr08:10035836-10038202	loss	Chr08	10036301	10037598	MD08G1113100
Chr08:10441889-10443319	loss	Chr08	10441994	10442107	MD08G1115400
Chr08:10505695-10518571	loss	Chr08	10506251	10506588	MD08G1116000
Chr08:10662583-10667262	loss	Chr08	10664245	10666684	MD08G1116600	BED zinc finger
Chr08:10718021-10726410	loss	Chr08	10716032	10727885	MD08G1117100	RNA polymerase I-associated factor PAF67
Chr08:11423870-11433534	loss	Chr08	11423821	11433859	MD08G1123600
Chr08:11681380-11685632	gain	Chr08	11683978	11686598	MD08G1124700	ChaC-like family protein
Chr08:11852337-11865013	loss	Chr08	11850274	11866687	MD08G1126100	UDP-N-acetylglucosamine (UAA) transporter family
Chr08:11939985-11941352	loss	Chr08	11940639	11941028	MD08G1127500	ribosomal protein L4
Chr08:12205458-12206506	loss	Chr08	12206071	12206676	MD08G1129800
Chr08:12244323-12244945	loss	Chr08	12243973	12245083	MD08G1129900
Chr08:12337047-12351097	loss	Chr08	12345759	12346138	MD08G1130800	S phase kinase-associated protein 1
Chr08:12950897-12958218	loss	Chr08	12950113	12959449	MD08G1136100
Chr08:13083317-13089831	loss	Chr08	13077974	13090382	MD08G1137100
Chr08:13249561-13251809	loss	Chr08	13250569	13252954	MD08G1138300
Chr08:13290807-13337837	loss	Chr08	13294148	13294939	MD08G1138700	beta-amylase 2
Chr08:13290807-13337837	loss	Chr08	13324498	13327097	MD08G1138800	2-oxoglutarate (2OG) and Fe(II)-dependent oxygenase superfamily protein
Chr08:13878596-13887631	loss	Chr08	13883844	13884237	MD08G1140600
Chr08:14253240-14329964	loss	Chr08	14266720	14267894	MD08G1143500	DNA methyltransferase-2
Chr08:14253240-14329964	loss	Chr08	14267896	14268979	MD08G1143600	DNA methyltransferase-2
Chr08:14253240-14329964	loss	Chr08	14272391	14272644	MD08G1143800
Chr08:14253240-14329964	loss	Chr08	14312284	14313778	MD08G1143900
Chr08:14253240-14329964	loss	Chr08	14268981	14271387	MD08G1143700	DNA methyltransferase-2
Chr08:14253240-14329964	loss	Chr08	14314410	14319771	MD08G1144000
Chr08:14352728-14354839	gain	Chr08	14354108	14354557	MD08G1144400	receptor like protein 54
Chr08:14864340-14878712	loss	Chr08	14874129	14875089	MD08G1147500
Chr08:14898489-14898970	loss	Chr08	14898606	14898725	MD08G1148000
Chr08:15425474-15435468	loss	Chr08	15430867	15431028	MD08G1151100	Transcription factor GTE6
Chr08:16869704-16871073	loss	Chr08	16869469	16871551	MD08G1154100
Chr08:17341333-17351262	loss	Chr08	17341410	17342089	MD08G1155600
Chr08:17341333-17351262	loss	Chr08	17343025	17343758	MD08G1155700
Chr08:17341333-17351262	loss	Chr08	17346006	17346494	MD08G1155800
Chr08:18373221-18374271	loss	Chr08	18373021	18373547	MD08G1159700	Glutathione S-transferase family protein
Chr08:18428557-18430070	loss	Chr08	18428597	18429507	MD08G1160000	Zinc finger C-x8-C-x5-C-x3-H type family protein
Chr08:19492483-19504664	loss	Chr08	19499349	19500014	MD08G1165600	Rubber elongation factor protein (REF)
Chr08:19899036-19912825	loss	Chr08	19904433	19904552	MD08G1167700
Chr08:19899036-19912825	loss	Chr08	19906803	19906917	MD08G1167800
Chr08:20068341-20072865	loss	Chr08	20067785	20072887	MD08G1168500
Chr08:20537227-20538888	loss	Chr08	20537224	20537341	MD08G1171100
Chr08:20537227-20538888	loss	Chr08	20537666	20537783	MD08G1171200
Chr08:20537227-20538888	loss	Chr08	20538109	20538222	MD08G1171300
Chr08:21434191-21442323	loss	Chr08	21432773	21443326	MD08G1176600	Ribosomal protein L7Ae/L30e/S12e/Gadd45 family protein
Chr08:22337753-22339239	gain	Chr08	22338687	22339019	MD08G1180600	Pollen Ole e 1 allergen and extensin family protein
Chr08:22503067-22526163	both	Chr08	22521047	22521888	MD08G1181600
Chr08:22503067-22526163	both	Chr08	22522529	22526016	MD08G1181700	S-adenosyl-L-methionine-dependent methyltransferases superfamily protein
Chr08:22575097-22590490	loss	Chr08	22579026	22580167	MD08G1182100
Chr08:22841496-22859139	loss	Chr08	22845086	22854021	MD08G1183400
Chr08:22921989-22934611	loss	Chr08	22921142	22936861	MD08G1184000	general regulatory factor 11
Chr08:23212239-23220671	loss	Chr08	23212028	23221075	MD08G1185300
Chr08:23650321-23655870	loss	Chr08	23649111	23659709	MD08G1188100	O-fucosyltransferase family protein
Chr08:23982052-24043909	loss	Chr08	23982192	23983450	MD08G1190200	Protein of unknown function
Chr08:24170057-24172053	loss	Chr08	24170330	24171913	MD08G1190700
Chr08:24918208-24926316	loss	Chr08	24923562	24926168	MD08G1193900	Protein of unknown function
Chr08:24918208-24926316	loss	Chr08	24919194	24921722	MD08G1193800	phosphoribosylformylglycinamidine cyclo-ligase
Chr08:25646283-25648622	loss	Chr08	25646519	25648182	MD08G1197900	Got1/Sft2-like vescicle transport protein family
Chr08:25938697-25940905	loss	Chr08	25938926	25940051	MD08G1200400
Chr08:26060433-26070262	loss	Chr08	26060177	26070412	MD08G1201100
Chr08:26160367-26212548	gain	Chr08	26174905	26177154	MD08G1201900
Chr08:26160367-26212548	gain	Chr08	26177750	26180851	MD08G1202000	Sas10/Utp3/C1D family
Chr08:26160367-26212548	gain	Chr08	26185914	26186595	MD08G1202100	CRT (chloroquine-resistance transporter)-like transporter 2
Chr08:26160367-26212548	gain	Chr08	26191200	26192047	MD08G1202200
Chr08:26160367-26212548	gain	Chr08	26192133	26194955	MD08G1202300	Golgi-body localisation protein domain
Chr08:26160367-26212548	gain	Chr08	26195589	26196451	MD08G1202400	Golgi-body localisation protein domain
Chr08:26160367-26212548	gain	Chr08	26197038	26211175	MD08G1202500	Golgi-body localisation protein domain
Chr08:26632004-26636085	loss	Chr08	26630333	26636498	MD08G1205700	Ribonuclease H-like superfamily protein
Chr08:26662617-26668291	loss	Chr08	26660878	26671183	MD08G1206200	TRAF-type zinc finger-related
Chr08:27084902-27086051	loss	Chr08	27084199	27086180	MD08G1208400
Chr08:27264538-27272351	loss	Chr08	27269133	27270680	MD08G1209600
Chr08:27426974-27432651	loss	Chr08	27430013	27431284	MD08G1210900
Chr08:27777694-27782779	loss	Chr08	27775506	27784412	MD08G1215000	Protein of unknown function (DUF179)
Chr08:27974872-27987816	loss	Chr08	27977658	27977764	MD08G1217100
Chr08:28001191-28009209	loss	Chr08	27998621	28014019	MD08G1217300	D-isomer specific 2-hydroxyacid dehydrogenase family protein
Chr08:28028836-28033599	loss	Chr08	28027529	28034634	MD08G1217500	CRINKLY4 related 4
Chr08:28057513-28084989	both	Chr08	28059299	28061553	MD08G1218000	Sec14p-like phosphatidylinositol transfer family protein
Chr08:28057513-28084989	both	Chr08	28063153	28063596	MD08G1218100	F-box/RNI-like superfamily protein
Chr08:28057513-28084989	both	Chr08	28069171	28072164	MD08G1218200	SEC14 cytosolic factor family protein / phosphoglyceride transfer family protein
Chr08:28057513-28084989	both	Chr08	28077601	28080578	MD08G1218300	Major facilitator superfamily protein
Chr08:28057513-28084989	both	Chr08	28083052	28083420	MD08G1218400	Protein of unknown function
Chr08:28308393-28317761	loss	Chr08	28309498	28315862	MD08G1220300
Chr08:28339171-28344289	loss	Chr08	28335737	28345188	MD08G1220600	fucosyltransferase 13
Chr08:29007965-29009808	loss	Chr08	29007964	29008648	MD08G1224900	plantacyanin
Chr08:29364613-29372212	loss	Chr08	29362408	29374853	MD08G1227300	protein-protein interaction regulator family protein
Chr08:29557742-29573224	gain	Chr08	29559799	29560633	MD08G1229700	protein kinase family protein
Chr08:29557742-29573224	gain	Chr08	29560875	29561905	MD08G1229800
Chr08:29557742-29573224	gain	Chr08	29563428	29566802	MD08G1229900	Phosphatidylinositol-4-phosphate 5-kinase family protein
Chr08:29557742-29573224	gain	Chr08	29566804	29570856	MD08G1230000	Phosphatidylinositol-4-phosphate 5-kinase family protein
Chr08:29557742-29573224	gain	Chr08	29570858	29574977	MD08G1230100	disease resistance protein (TIR-NBS-LRR class)
Chr08:29753687-29758633	loss	Chr08	29753166	29760528	MD08G1231400	NAD(P)-binding Rossmann-fold superfamily protein
Chr08:30555245-30555896	loss	Chr08	30555691	30555802	MD08G1238600
Chr08:31535281-31546322	loss	Chr08	31539163	31540548	MD08G1250600
Chr08:31566803-31567756	loss	Chr08	31567192	31567422	MD08G1250700	heat shock protein 70B
Chr09:194007-204521	loss	Chr09	198562	199125	MD09G1001300	P-loop containing nucleoside triphosphate hydrolases superfamily protein
Chr09:194007-204521	loss	Chr09	199570	200151	MD09G1001400	Tetratricopeptide repeat (TPR)-like superfamily protein
Chr09:234125-238017	loss	Chr09	233934	234767	MD09G1001800	Mitochondrial substrate carrier family protein
Chr09:348675-362587	loss	Chr09	353635	359361	MD09G1004100
Chr09:984729-989957	loss	Chr09	985007	987022	MD09G1016000	Nucleic acid-binding
Chr09:1131166-1138716	loss	Chr09	1131176	1138678	MD09G1018300
Chr09:1152548-1154516	loss	Chr09	1152843	1154316	MD09G1018700
Chr09:1374653-1390186	loss	Chr09	1378716	1379367	MD09G1023100
Chr09:1374653-1390186	loss	Chr09	1382131	1382929	MD09G1023200
Chr09:1414389-1658885	gain	Chr09	1416503	1416576	MD09G1023700
Chr09:1414389-1658885	gain	Chr09	1417672	1418108	MD09G1023800
Chr09:1414389-1658885	gain	Chr09	1428989	1429063	MD09G1023900
Chr09:1414389-1658885	gain	Chr09	1429567	1431543	MD09G1024000	Protein kinase superfamily protein
Chr09:1414389-1658885	gain	Chr09	1465424	1467237	MD09G1024300	Sucrase/ferredoxin-like family protein
Chr09:1414389-1658885	gain	Chr09	1467520	1468024	MD09G1024400	Sucrase/ferredoxin-like family protein
Chr09:1414389-1658885	gain	Chr09	1477661	1478201	MD09G1024600	Disease resistance protein (TIR-NBS-LRR class) family
Chr09:1414389-1658885	gain	Chr09	1496382	1496740	MD09G1024700
Chr09:1414389-1658885	gain	Chr09	1496742	1501194	MD09G1024800	Sucrase/ferredoxin-like family protein
Chr09:1414389-1658885	gain	Chr09	1503717	1504145	MD09G1024900	ARM repeat superfamily protein
Chr09:1414389-1658885	gain	Chr09	1504697	1505621	MD09G1025000
Chr09:1414389-1658885	gain	Chr09	1505623	1507240	MD09G1025100	Sucrase/ferredoxin-like family protein
Chr09:1414389-1658885	gain	Chr09	1514030	1515841	MD09G1025200	D6 protein kinase like 2
Chr09:1414389-1658885	gain	Chr09	1520806	1522238	MD09G1025300
Chr09:1414389-1658885	gain	Chr09	1525382	1525726	MD09G1025400	Protein of unknown function
Chr09:1414389-1658885	gain	Chr09	1543284	1547970	MD09G1025500	Sucrase/ferredoxin-like family protein
Chr09:1414389-1658885	gain	Chr09	1550438	1552296	MD09G1025600	Disease resistance protein (TIR-NBS-LRR class)
Chr09:1414389-1658885	gain	Chr09	1555741	1556323	MD09G1025700	Sucrase/ferredoxin-like family protein
Chr09:1414389-1658885	gain	Chr09	1630829	1632080	MD09G1025900	Sucrase/ferredoxin-like family protein
Chr09:1414389-1658885	gain	Chr09	1632649	1635413	MD09G1026000	Protein kinase superfamily protein
Chr09:1414389-1658885	gain	Chr09	1636229	1637282	MD09G1026100
Chr09:1414389-1658885	gain	Chr09	1639757	1640312	MD09G1026300	Protein kinase superfamily protein
Chr09:1414389-1658885	gain	Chr09	1644919	1651017	MD09G1026400	Sucrase/ferredoxin-like family protein
Chr09:1414389-1658885	gain	Chr09	1651264	1652436	MD09G1026500	Disease resistance protein (TIR-NBS-LRR class) family
Chr09:1414389-1658885	gain	Chr09	1655819	1658705	MD09G1026600	Sucrase/ferredoxin-like family protein
Chr09:1414389-1658885	gain	Chr09	1455669	1464042	MD09G1024200	Disease resistance protein (TIR-NBS-LRR class) family
Chr09:1414389-1658885	gain	Chr09	1472526	1476326	MD09G1024500	Sucrase/ferredoxin-like family protein
Chr09:1414389-1658885	gain	Chr09	1620268	1624395	MD09G1025800	Protein kinase superfamily protein
Chr09:1414389-1658885	gain	Chr09	1637985	1639013	MD09G1026200
Chr09:1414389-1658885	gain	Chr09	1439903	1445343	MD09G1024100	Sucrase/ferredoxin-like family protein
Chr09:1716634-1719059	gain	Chr09	1716888	1718474	MD09G1027500	F-box family protein with a domain of unknown function (DUF295)
Chr09:1963696-1969321	gain	Chr09	1967183	1971274	MD09G1032400	beta carbonic anhydrase 3
Chr09:1979185-2006351	gain	Chr09	1991689	1994157	MD09G1032800	NAD(P)-linked oxidoreductase superfamily protein
Chr09:1979185-2006351	gain	Chr09	1999273	2001807	MD09G1032900	NAD(P)-linked oxidoreductase superfamily protein
Chr09:1979185-2006351	gain	Chr09	2005142	2007161	MD09G1033000	GDSL-like Lipase/Acylhydrolase superfamily protein
Chr09:1979185-2006351	gain	Chr09	1982104	1985891	MD09G1032700	L-aspartate oxidase
Chr09:2047424-2049758	loss	Chr09	2047623	2049517	MD09G1033300
Chr09:2098252-2109495	loss	Chr09	2105947	2107842	MD09G1034300
Chr09:2305338-2308805	loss	Chr09	2305621	2309163	MD09G1037800
Chr09:2340910-2357675	gain	Chr09	2343619	2347514	MD09G1038500	senescence-associated gene 101
Chr09:2340910-2357675	gain	Chr09	2357003	2357849	MD09G1038600
Chr09:2607404-2615795	loss	Chr09	2607173	2618823	MD09G1040700	Major facilitator superfamily protein
Chr09:3014193-3016410	loss	Chr09	3015205	3017375	MD09G1046100	CLP-similar protein 3
Chr09:3168240-3173180	loss	Chr09	3166930	3174316	MD09G1048300	WRKY DNA-binding protein 72
Chr09:3343017-3358588	gain	Chr09	3348228	3349899	MD09G1050400	NAC domain containing protein 94
Chr09:3343017-3358588	gain	Chr09	3340082	3347043	MD09G1050300	Ankyrin repeat family protein
Chr09:3343017-3358588	gain	Chr09	3355525	3359437	MD09G1050500	Trypsin family protein with PDZ domain
Chr09:3632993-3637906	loss	Chr09	3632349	3638432	MD09G1054800	glycine-rich protein
Chr09:3639909-3650904	loss	Chr09	3638853	3653949	MD09G1054900	pectin methylesterase 31
Chr09:3992906-4131836	loss	Chr09	4006628	4008208	MD09G1059600
Chr09:3992906-4131836	loss	Chr09	4050257	4052347	MD09G1059700	Ankyrin repeat family protein
Chr09:3992906-4131836	loss	Chr09	4052349	4053178	MD09G1059800
Chr09:3992906-4131836	loss	Chr09	4058753	4059498	MD09G1059900	cysteine-rich RLK (RECEPTOR-like protein kinase) 7
Chr09:3992906-4131836	loss	Chr09	4059500	4059974	MD09G1060000	S-locus lectin protein kinase family protein
Chr09:3992906-4131836	loss	Chr09	4060479	4062330	MD09G1060100	lectin protein kinase family protein
Chr09:3992906-4131836	loss	Chr09	4080767	4083489	MD09G1060300
Chr09:3992906-4131836	loss	Chr09	4086696	4087170	MD09G1060400
Chr09:3992906-4131836	loss	Chr09	4130306	4132929	MD09G1060500
Chr09:3992906-4131836	loss	Chr09	4062332	4063367	MD09G1060200	receptor-like protein kinase 1
Chr09:4427008-4431327	gain	Chr09	4427983	4430094	MD09G1064700	UDP-Glycosyltransferase superfamily protein
Chr09:4439886-4446405	both	Chr09	4442268	4443781	MD09G1065000	UDP-Glycosyltransferase superfamily protein
Chr09:4439886-4446405	both	Chr09	4444826	4446896	MD09G1065100	ribosomal protein S9
Chr09:4875869-4884924	both	Chr09	4875560	4876947	MD09G1070500
Chr09:4875869-4884924	both	Chr09	4880341	4887564	MD09G1070600
Chr09:5184046-5282187	both	Chr09	5191063	5192251	MD09G1074600	Pollen Ole e 1 allergen and extensin family protein
Chr09:5184046-5282187	both	Chr09	5209400	5209887	MD09G1074700
Chr09:5184046-5282187	both	Chr09	5211027	5211986	MD09G1074800	Pollen Ole e 1 allergen and extensin family protein
Chr09:5184046-5282187	both	Chr09	5214158	5215132	MD09G1074900
Chr09:5184046-5282187	both	Chr09	5245931	5246265	MD09G1075100
Chr09:5184046-5282187	both	Chr09	5260719	5262365	MD09G1075200	AGAMOUS-like 24
Chr09:5184046-5282187	both	Chr09	5272693	5273613	MD09G1075300	Protein of unknown function
Chr09:5184046-5282187	both	Chr09	5226047	5228362	MD09G1075000	Pollen Ole e 1 allergen and extensin family protein
Chr09:5434968-5439737	loss	Chr09	5434146	5443189	MD09G1077300	WPP domain-interacting protein 1
Chr09:5726810-5735165	loss	Chr09	5725260	5740886	MD09G1081300	Transducin/WD40 repeat-like superfamily protein
Chr09:5748421-5753063	loss	Chr09	5748281	5753334	MD09G1081600	glycosyl hydrolase family 81 protein
Chr09:6194171-6224992	loss	Chr09	6198123	6204745	MD09G1086500	Ankyrin repeat family protein
Chr09:6194171-6224992	loss	Chr09	6213480	6216670	MD09G1086600	Leucine-rich repeat protein kinase family protein
Chr09:6194171-6224992	loss	Chr09	6220212	6221365	MD09G1086700	Flavodoxin family protein
Chr09:6803759-6806103	loss	Chr09	6803235	6807730	MD09G1092900	Family of unknown function (DUF566)
Chr09:6824076-6839149	loss	Chr09	6833972	6834089	MD09G1093400
Chr09:6848237-6852974	loss	Chr09	6847455	6854580	MD09G1093800	embryo defective 1923
Chr09:6856119-6934639	both	Chr09	6856235	6856380	MD09G1093900
Chr09:6856119-6934639	both	Chr09	6856621	6857031	MD09G1094000
Chr09:6856119-6934639	both	Chr09	6857177	6857291	MD09G1094100
Chr09:6856119-6934639	both	Chr09	6857583	6857690	MD09G1094200
Chr09:6856119-6934639	both	Chr09	6860463	6860571	MD09G1094300
Chr09:6856119-6934639	both	Chr09	6877233	6877702	MD09G1094500
Chr09:6856119-6934639	both	Chr09	6879222	6880485	MD09G1094600	NAD(P)H dehydrogenase B2
Chr09:6856119-6934639	both	Chr09	6880487	6880587	MD09G1094700
Chr09:6856119-6934639	both	Chr09	6881647	6883868	MD09G1094800	S-locus lectin protein kinase family protein
Chr09:6856119-6934639	both	Chr09	6883978	6890264	MD09G1094900	S-locus lectin protein kinase family protein
Chr09:6856119-6934639	both	Chr09	6892018	6893160	MD09G1095000
Chr09:6856119-6934639	both	Chr09	6893162	6893270	MD09G1095100
Chr09:6856119-6934639	both	Chr09	6901314	6908919	MD09G1095300
Chr09:6856119-6934639	both	Chr09	6910728	6913364	MD09G1095400
Chr09:6856119-6934639	both	Chr09	6918491	6918587	MD09G1095500
Chr09:6856119-6934639	both	Chr09	6918836	6919246	MD09G1095600
Chr09:6856119-6934639	both	Chr09	6919392	6919506	MD09G1095700
Chr09:6856119-6934639	both	Chr09	6919778	6919885	MD09G1095800
Chr09:6856119-6934639	both	Chr09	6920921	6924320	MD09G1095900	receptor kinase 3
Chr09:6856119-6934639	both	Chr09	6924620	6927634	MD09G1096000	S-locus lectin protein kinase family protein
Chr09:6856119-6934639	both	Chr09	6861657	6871001	MD09G1094400	receptor kinase 3
Chr09:6856119-6934639	both	Chr09	6895558	6898723	MD09G1095200	receptor kinase 3
Chr09:6856119-6934639	both	Chr09	6928995	6933074	MD09G1096100	nuclear factor Y
Chr09:8234201-8242582	loss	Chr09	8233029	8244145	MD09G1110800	B-cell receptor-associated 31-like
Chr09:8473169-8479423	loss	Chr09	8475461	8478921	MD09G1111500	SNF2 domain-containing protein / helicase domain-containing protein
Chr09:8883373-8899631	both	Chr09	8882939	8884149	MD09G1115800	Myzus persicae-induced lipase 1
Chr09:8883373-8899631	both	Chr09	8884471	8885187	MD09G1115900	Myzus persicae-induced lipase 1
Chr09:9028382-9029337	loss	Chr09	9028864	9029357	MD09G1117500
Chr09:9593486-9596670	loss	Chr09	9593895	9595839	MD09G1124200
Chr09:9609842-9624566	loss	Chr09	9610240	9611436	MD09G1124500	Endosomal targeting BRO1-like domain-containing protein
Chr09:9845888-9889101	both	Chr09	9849592	9850498	MD09G1128000
Chr09:9845888-9889101	both	Chr09	9854499	9856357	MD09G1128100	subtilase 4.12
Chr09:9845888-9889101	both	Chr09	9872972	9874211	MD09G1128200	nudix hydrolase homolog 8
Chr09:9845888-9889101	both	Chr09	9844475	9848164	MD09G1127900	nudix hydrolase homolog 2
Chr09:9948343-9949816	loss	Chr09	9947809	9949176	MD09G1128700
Chr09:10134583-10135598	gain	Chr09	10134982	10135084	MD09G1131500
Chr09:10134583-10135598	gain	Chr09	10135344	10135461	MD09G1131600
Chr09:10760194-10772512	loss	Chr09	10766953	10768219	MD09G1138600	Endomembrane protein 70 protein family
Chr09:10788494-10790884	loss	Chr09	10788500	10789808	MD09G1139000
Chr09:11048626-11070027	gain	Chr09	11049137	11050830	MD09G1141200	UDP-Glycosyltransferase superfamily protein
Chr09:11048626-11070027	gain	Chr09	11051530	11058145	MD09G1141300	UDP-glucosyl transferase 71B6
Chr09:11048626-11070027	gain	Chr09	11062200	11063618	MD09G1141500	UDP-Glycosyltransferase superfamily protein
Chr09:11048626-11070027	gain	Chr09	11065081	11065953	MD09G1141600	UDP-Glycosyltransferase superfamily protein
Chr09:11048626-11070027	gain	Chr09	11058538	11060722	MD09G1141400	Tetratricopeptide repeat (TPR)-like superfamily protein
Chr09:11104998-11169790	gain	Chr09	11105487	11107281	MD09G1142300	UDP-glucosyl transferase 85A3
Chr09:11104998-11169790	gain	Chr09	11116604	11118334	MD09G1142500	UDP-Glycosyltransferase superfamily protein
Chr09:11104998-11169790	gain	Chr09	11136956	11137297	MD09G1142600	UDP-glucosyl transferase 85A2
Chr09:11104998-11169790	gain	Chr09	11144885	11144995	MD09G1142700
Chr09:11104998-11169790	gain	Chr09	11148530	11150084	MD09G1142800	UDP-glucosyl transferase 85A2
Chr09:11104998-11169790	gain	Chr09	11153903	11154190	MD09G1142900	UDP-glucosyl transferase 85A5
Chr09:11104998-11169790	gain	Chr09	11155653	11156218	MD09G1143000	UDP-glucosyl transferase 85A5
Chr09:11104998-11169790	gain	Chr09	11164178	11168107	MD09G1143100
Chr09:11104998-11169790	gain	Chr09	11168210	11168458	MD09G1143200	UDP-glucosyl transferase 85A3
Chr09:11104998-11169790	gain	Chr09	11107851	11114698	MD09G1142400
Chr09:11442816-11448649	loss	Chr09	11440600	11450786	MD09G1146600	NPR1-like protein 3
Chr09:11869792-11879010	loss	Chr09	11871609	11872025	MD09G1150500
Chr09:11869792-11879010	loss	Chr09	11878126	11878625	MD09G1150600
Chr09:12553561-12554957	loss	Chr09	12553213	12555472	MD09G1157400	cation exchanger 2
Chr09:13211782-13214762	gain	Chr09	13211209	13215313	MD09G1162600	23 kDa jasmonate-induced protein
Chr09:13237647-13321541	both	Chr09	13265353	13266286	MD09G1162900	23 kDa jasmonate-induced protein
Chr09:13237647-13321541	both	Chr09	13287876	13288489	MD09G1163000
Chr09:13237647-13321541	both	Chr09	13290334	13291645	MD09G1163100	23 kDa jasmonate-induced protein
Chr09:13237647-13321541	both	Chr09	13307648	13310178	MD09G1163200
Chr09:14745336-14747597	loss	Chr09	14745869	14747502	MD09G1173900
Chr09:14921933-14923561	loss	Chr09	14923143	14923566	MD09G1175200
Chr09:15115793-15119881	loss	Chr09	15114042	15120829	MD09G1176800	MITOCHONDRIAL FERREDOXIN 2
Chr09:15249819-15259459	loss	Chr09	15253982	15255733	MD09G1178300
Chr09:15364643-15374985	loss	Chr09	15368755	15369159	MD09G1179500	Protein phosphatase 2C family protein
Chr09:15364643-15374985	loss	Chr09	15369351	15369774	MD09G1179600	Protein phosphatase 2C family protein
Chr09:15414149-15420743	loss	Chr09	15412437	15423209	MD09G1179900	20S proteasome subunit PAA2
Chr09:15812144-15815163	loss	Chr09	15812987	15814346	MD09G1183400	60S acidic ribosomal protein family
Chr09:16077138-16082899	loss	Chr09	16080937	16081484	MD09G1185700
Chr09:16218125-16226299	loss	Chr09	16221290	16221619	MD09G1186500	Ribosomal protein L11 family protein
Chr09:16248036-16256159	loss	Chr09	16247864	16256509	MD09G1186600
Chr09:18887705-18889671	loss	Chr09	18888889	18889191	MD09G1202400	chloroplast outer envelope protein 37
Chr09:18904883-18910674	gain	Chr09	18905853	18907693	MD09G1202600	2-oxoglutarate (2OG) and Fe(II)-dependent oxygenase superfamily protein
Chr09:19186971-19192167	loss	Chr09	19186485	19192245	MD09G1203900
Chr09:20642649-20658116	loss	Chr09	20650585	20651259	MD09G1211300	Cysteine proteinases superfamily protein
Chr09:20642649-20658116	loss	Chr09	20655328	20655795	MD09G1211400
Chr09:20642649-20658116	loss	Chr09	20656051	20657906	MD09G1211500	alcohol dehydrogenase 1
Chr09:20756662-20760997	loss	Chr09	20759368	20759487	MD09G1212100
Chr09:20756662-20760997	loss	Chr09	20759772	20759890	MD09G1212200
Chr09:20866641-20905035	gain	Chr09	20868060	20868907	MD09G1212700	Alcohol dehydrogenase transcription factor Myb/SANT-like family protein
Chr09:20866641-20905035	gain	Chr09	20876005	20876073	MD09G1212800
Chr09:20866641-20905035	gain	Chr09	20877914	20882925	MD09G1212900	MAR binding filament-like protein 1
Chr09:20866641-20905035	gain	Chr09	20892817	20897749	MD09G1213000	Heat shock protein 70 (Hsp 70) family protein
Chr09:21325776-21327225	gain	Chr09	21326340	21327424	MD09G1215700	fatty acyl-ACP thioesterases B
Chr09:21327377-21331256	loss	Chr09	21327504	21331534	MD09G1215800
Chr09:21374703-21385184	loss	Chr09	21379562	21380743	MD09G1216000	Leucine-rich repeat (LRR) family protein
Chr09:24805992-24806945	loss	Chr09	24806341	24807366	MD09G1219900	Pentatricopeptide repeat (PPR) superfamily protein
Chr09:28181198-28186957	loss	Chr09	28184230	28186057	MD09G1228400
Chr09:28593064-28617730	gain	Chr09	28593717	28595794	MD09G1230900	RING/U-box superfamily protein
Chr09:28593064-28617730	gain	Chr09	28600051	28600161	MD09G1231000
Chr09:28656498-28667859	loss	Chr09	28665419	28666527	MD09G1231500
Chr09:29228970-29234901	loss	Chr09	29223287	29235046	MD09G1233100	pyrimidin 4
Chr09:30367648-30372466	loss	Chr09	30367031	30372844	MD09G1238700	cysteine-rich RLK (RECEPTOR-like protein kinase) 8
Chr09:30375985-30378982	gain	Chr09	30377485	30378636	MD09G1238800	senescence-associated gene 12
Chr09:30894825-30899662	loss	Chr09	30895927	30899424	MD09G1241700
Chr09:31207963-31212143	loss	Chr09	31208390	31211636	MD09G1244800	3'-5'-exoribonuclease family protein
Chr09:31875211-31876888	loss	Chr09	31874607	31877022	MD09G1249400
Chr09:31898155-32017334	loss	Chr09	31904791	31907822	MD09G1249700	PDI-like 5-2
Chr09:31898155-32017334	loss	Chr09	31949639	31950821	MD09G1249800	Acyl-CoA N-acyltransferases (NAT) superfamily protein
Chr09:31898155-32017334	loss	Chr09	31962120	31962198	MD09G1249900
Chr09:31898155-32017334	loss	Chr09	31962478	31964839	MD09G1250000	Tetraspanin family protein
Chr09:32525350-32549266	gain	Chr09	32546579	32548263	MD09G1254000	S-adenosyl-L-methionine-dependent methyltransferases superfamily protein
Chr09:33350220-33357068	gain	Chr09	33350030	33353367	MD09G1260700	Protein of unknown function
Chr09:33350220-33357068	gain	Chr09	33355387	33356288	MD09G1260800	Protein of unknown function
Chr09:34080190-34089961	loss	Chr09	34079681	34090119	MD09G1266300	ARM repeat superfamily protein
Chr09:34347566-34355908	loss	Chr09	34347070	34356239	MD09G1269200	serine hydroxymethyltransferase 3
Chr09:34359324-34370705	loss	Chr09	34367805	34369903	MD09G1269400	60S acidic ribosomal protein family
Chr09:34555080-34562456	loss	Chr09	34552195	34565291	MD09G1271300	ADP-ribosylation factor-like A1A
[truncated: 1,623 more rows]

## Sheet: Table S6
Table S6. GO Biological Process enrichment for all CNVR genes.
GO ID	Term	Significant	adjust pvalue	Enriched Genes
GO:0006952	defense response	101	5.72e-20	MD01G1186500, MD01G1186600, MD01G1187100, MD01G1186800, MD02G1024400, MD02G1040900, MD02G1041300, MD02G1040600, MD02G1069700, MD02G1070900, MD02G1071400, MD02G1071900, MD02G1075200, MD02G1070300, MD02G1100900, MD02G1106700, MD02G1099000, MD02G1164300, MD02G1164400, MD02G1260200, MD02G1260400, MD02G1260000, MD02G1264800, MD02G1286200, MD02G1307600, MD03G1026000, MD03G1025500, MD03G1045400, MD03G10…
GO:0015074	DNA integration	29	1.404e-14	MD02G1250500, MD03G1131300, MD04G1099000, MD04G1231400, MD05G1104800, MD05G1333300, MD08G1027200, MD08G1217500, MD09G1238700, MD10G1011700, MD10G1018300, MD10G1307000, MD10G1333400, MD10G1338900, MD11G1016700, MD11G1090400, MD11G1138200, MD12G1052500, MD12G1150100, MD12G1185900, MD12G1247800, MD14G1033300, MD14G1067200, MD14G1225200, MD15G1383000, MD16G1192200, MD17G1109500, MD17G1248200, MD17G12…
GO:0006950	response to stress	111	2.6e-06	MD01G1186500, MD01G1186600, MD01G1187100, MD01G1186800, MD02G1024400, MD02G1040900, MD02G1041300, MD02G1040600, MD02G1069700, MD02G1070900, MD02G1071400, MD02G1071900, MD02G1075200, MD02G1070300, MD02G1100900, MD02G1106700, MD02G1099000, MD02G1164300, MD02G1164400, MD02G1260200, MD02G1260400, MD02G1260000, MD02G1264800, MD02G1286200, MD02G1307600, MD03G1026000, MD03G1025500, MD03G1045400, MD03G10…
GO:0006468	protein phosphorylation	167	0.000728	MD01G1002000, MD01G1059700, MD01G1059600, MD01G1115800, MD01G1177800, MD01G1177900, MD02G1002900, MD02G1021900, MD02G1022000, MD02G1047600, MD02G1059700, MD02G1069800, MD02G1071600, MD02G1071800, MD02G1097900, MD02G1101300, MD02G1101400, MD02G1114000, MD02G1234400, MD02G1246300, MD02G1246600, MD02G1247200, MD02G1250400, MD02G1250600, MD02G1250800, MD02G1251000, MD02G1251800, MD02G1252000, MD02G12…
GO:0007154	cell communication	76	0.000728	MD01G1005500, MD01G1178000, MD02G1002900, MD02G1024400, MD02G1041300, MD02G1040600, MD02G1047600, MD02G1100900, MD02G1101800, MD02G1099000, MD02G1105600, MD02G1109200, MD02G1109300, MD02G1217400, MD02G1260400, MD02G1260000, MD02G1264800, MD03G1115400, MD04G1015000, MD04G1034900, MD05G1100200, MD05G1125400, MD05G1126000, MD05G1141700, MD05G1213900, MD05G1214200, MD05G1214700, MD05G1216300, MD05G12…
GO:0008037	cell recognition	20	0.000728	MD02G1047600, MD05G1213900, MD05G1214200, MD05G1214700, MD05G1216300, MD05G1217300, MD05G1332700, MD05G1333400, MD05G1333700, MD05G1332600, MD09G1094800, MD09G1095900, MD09G1096000, MD09G1094400, MD09G1095200, MD10G1306800, MD11G1232400, MD11G1232500, MD14G1068600, MD15G1391000
GO:0009856	pollination	20	0.000728	MD02G1047600, MD05G1213900, MD05G1214200, MD05G1214700, MD05G1216300, MD05G1217300, MD05G1332700, MD05G1333400, MD05G1333700, MD05G1332600, MD09G1094800, MD09G1095900, MD09G1096000, MD09G1094400, MD09G1095200, MD10G1306800, MD11G1232400, MD11G1232500, MD14G1068600, MD15G1391000
GO:0009875	pollen-pistil interaction	20	0.000728	MD02G1047600, MD05G1213900, MD05G1214200, MD05G1214700, MD05G1216300, MD05G1217300, MD05G1332700, MD05G1333400, MD05G1333700, MD05G1332600, MD09G1094800, MD09G1095900, MD09G1096000, MD09G1094400, MD09G1095200, MD10G1306800, MD11G1232400, MD11G1232500, MD14G1068600, MD15G1391000
GO:0044706	multi-multicellular organism process	20	0.000728	MD02G1047600, MD05G1213900, MD05G1214200, MD05G1214700, MD05G1216300, MD05G1217300, MD05G1332700, MD05G1333400, MD05G1333700, MD05G1332600, MD09G1094800, MD09G1095900, MD09G1096000, MD09G1094400, MD09G1095200, MD10G1306800, MD11G1232400, MD11G1232500, MD14G1068600, MD15G1391000
GO:0048544	recognition of pollen	20	0.000728	MD02G1047600, MD05G1213900, MD05G1214200, MD05G1214700, MD05G1216300, MD05G1217300, MD05G1332700, MD05G1333400, MD05G1333700, MD05G1332600, MD09G1094800, MD09G1095900, MD09G1096000, MD09G1094400, MD09G1095200, MD10G1306800, MD11G1232400, MD11G1232500, MD14G1068600, MD15G1391000
GO:0000003	reproduction	20	0.00238333	MD02G1047600, MD05G1213900, MD05G1214200, MD05G1214700, MD05G1216300, MD05G1217300, MD05G1332700, MD05G1333400, MD05G1333700, MD05G1332600, MD09G1094800, MD09G1095900, MD09G1096000, MD09G1094400, MD09G1095200, MD10G1306800, MD11G1232400, MD11G1232500, MD14G1068600, MD15G1391000
GO:0022414	reproductive process	20	0.00238333	MD02G1047600, MD05G1213900, MD05G1214200, MD05G1214700, MD05G1216300, MD05G1217300, MD05G1332700, MD05G1333400, MD05G1333700, MD05G1332600, MD09G1094800, MD09G1095900, MD09G1096000, MD09G1094400, MD09G1095200, MD10G1306800, MD11G1232400, MD11G1232500, MD14G1068600, MD15G1391000
GO:0016310	phosphorylation	172	0.00268	MD01G1002000, MD01G1059700, MD01G1059600, MD01G1115800, MD01G1177800, MD01G1177900, MD02G1002900, MD02G1021900, MD02G1022000, MD02G1047600, MD02G1059700, MD02G1069800, MD02G1071600, MD02G1071800, MD02G1097900, MD02G1101300, MD02G1101400, MD02G1114000, MD02G1234400, MD02G1246300, MD02G1246600, MD02G1247200, MD02G1250400, MD02G1250600, MD02G1250800, MD02G1251000, MD02G1251800, MD02G1252000, MD02G12…
GO:0050896	response to stimulus	140	0.002704	MD01G1005500, MD01G1178000, MD01G1186500, MD01G1186600, MD01G1187100, MD01G1186800, MD02G1002900, MD02G1024400, MD02G1040900, MD02G1041300, MD02G1040600, MD02G1069700, MD02G1070900, MD02G1071400, MD02G1071900, MD02G1075200, MD02G1070300, MD02G1100900, MD02G1101800, MD02G1106700, MD02G1099000, MD02G1105600, MD02G1109200, MD02G1109300, MD02G1164300, MD02G1164400, MD02G1217400, MD02G1260200, MD02G12…
GO:0051704	multi-organism process	20	0.002704	MD02G1047600, MD05G1213900, MD05G1214200, MD05G1214700, MD05G1216300, MD05G1217300, MD05G1332700, MD05G1333400, MD05G1333700, MD05G1332600, MD09G1094800, MD09G1095900, MD09G1096000, MD09G1094400, MD09G1095200, MD10G1306800, MD11G1232400, MD11G1232500, MD14G1068600, MD15G1391000
GO:0032501	multicellular organismal process	20	0.0032825	MD02G1047600, MD05G1213900, MD05G1214200, MD05G1214700, MD05G1216300, MD05G1217300, MD05G1332700, MD05G1333400, MD05G1333700, MD05G1332600, MD09G1094800, MD09G1095900, MD09G1096000, MD09G1094400, MD09G1095200, MD10G1306800, MD11G1232400, MD11G1232500, MD14G1068600, MD15G1391000
GO:0043170	macromolecule metabolic process	373	0.00550588	MD01G1002000, MD01G1038900, MD01G1055100, MD01G1059300, MD01G1059700, MD01G1059600, MD01G1059800, MD01G1088200, MD01G1099100, MD01G1115900, MD01G1115800, MD01G1171100, MD01G1177800, MD01G1177900, MD01G1209700, MD01G1213700, MD01G1236400, MD01G1239300, MD02G1002900, MD02G1014400, MD02G1014500, MD02G1014300, MD02G1021900, MD02G1022000, MD02G1047600, MD02G1059700, MD02G1067100, MD02G1069800, MD02G10…
GO:0006259	DNA metabolic process	42	0.00557556	MD01G1209700, MD01G1239300, MD02G1250500, MD03G1131300, MD04G1099000, MD04G1231400, MD05G1104800, MD05G1333300, MD07G1311000, MD08G1027200, MD08G1143700, MD08G1205700, MD08G1217500, MD09G1238700, MD10G1011700, MD10G1018300, MD10G1119300, MD10G1307000, MD10G1333400, MD10G1338900, MD10G1342300, MD11G1009100, MD11G1016700, MD11G1090400, MD11G1138200, MD12G1052500, MD12G1150100, MD12G1185900, MD12G12…
GO:0006464	cellular protein modification process	186	0.005694	MD01G1002000, MD01G1038900, MD01G1059700, MD01G1059600, MD01G1115800, MD01G1177800, MD01G1177900, MD02G1002900, MD02G1014300, MD02G1021900, MD02G1022000, MD02G1047600, MD02G1059700, MD02G1069800, MD02G1071600, MD02G1071800, MD02G1072700, MD02G1074300, MD02G1073000, MD02G1097900, MD02G1101300, MD02G1101400, MD02G1114000, MD02G1234400, MD02G1246300, MD02G1246600, MD02G1247200, MD02G1250400, MD02G12…
GO:0036211	protein modification process	186	0.005694	MD01G1002000, MD01G1038900, MD01G1059700, MD01G1059600, MD01G1115800, MD01G1177800, MD01G1177900, MD02G1002900, MD02G1014300, MD02G1021900, MD02G1022000, MD02G1047600, MD02G1059700, MD02G1069800, MD02G1071600, MD02G1071800, MD02G1072700, MD02G1074300, MD02G1073000, MD02G1097900, MD02G1101300, MD02G1101400, MD02G1114000, MD02G1234400, MD02G1246300, MD02G1246600, MD02G1247200, MD02G1250400, MD02G12…
GO:0043412	macromolecule modification	190	0.00970667	MD01G1002000, MD01G1038900, MD01G1059700, MD01G1059600, MD01G1115800, MD01G1177800, MD01G1177900, MD02G1002900, MD02G1014300, MD02G1021900, MD02G1022000, MD02G1047600, MD02G1059700, MD02G1069800, MD02G1071600, MD02G1071800, MD02G1072700, MD02G1074300, MD02G1073000, MD02G1097900, MD02G1101300, MD02G1101400, MD02G1114000, MD02G1234400, MD02G1246300, MD02G1246600, MD02G1247200, MD02G1250400, MD02G12…
GO:0044260	cellular macromolecule metabolic process	299	0.00988	MD01G1002000, MD01G1038900, MD01G1059700, MD01G1059600, MD01G1099100, MD01G1115900, MD01G1115800, MD01G1171100, MD01G1177800, MD01G1177900, MD01G1209700, MD01G1213700, MD01G1239300, MD02G1002900, MD02G1014400, MD02G1014300, MD02G1021900, MD02G1022000, MD02G1047600, MD02G1059700, MD02G1069800, MD02G1071600, MD02G1071700, MD02G1071800, MD02G1072600, MD02G1072700, MD02G1072800, MD02G1074300, MD02G10…
GO:0035434	copper ion transmembrane transport	4	0.00995704	MD04G1140400, MD08G1044900, MD08G1045600, MD10G1019100
GO:0006796	phosphate-containing compound metabolic process	199	0.00995704	MD01G1002000, MD01G1038900, MD01G1059700, MD01G1059600, MD01G1115800, MD01G1177800, MD01G1177900, MD02G1002900, MD02G1014300, MD02G1021900, MD02G1022000, MD02G1047600, MD02G1059700, MD02G1069800, MD02G1071600, MD02G1071800, MD02G1073600, MD02G1073700, MD02G1097900, MD02G1101300, MD02G1101400, MD02G1103900, MD02G1114000, MD02G1234400, MD02G1246300, MD02G1246600, MD02G1247200, MD02G1250400, MD02G12…
GO:0006793	phosphorus metabolic process	199	0.00995704	MD01G1002000, MD01G1038900, MD01G1059700, MD01G1059600, MD01G1115800, MD01G1177800, MD01G1177900, MD02G1002900, MD02G1014300, MD02G1021900, MD02G1022000, MD02G1047600, MD02G1059700, MD02G1069800, MD02G1071600, MD02G1071800, MD02G1073600, MD02G1073700, MD02G1097900, MD02G1101300, MD02G1101400, MD02G1103900, MD02G1114000, MD02G1234400, MD02G1246300, MD02G1246600, MD02G1247200, MD02G1250400, MD02G12…
GO:0007165	signal transduction	56	0.00995704	MD01G1005500, MD01G1178000, MD02G1002900, MD02G1024400, MD02G1041300, MD02G1040600, MD02G1100900, MD02G1101800, MD02G1099000, MD02G1105600, MD02G1109200, MD02G1109300, MD02G1217400, MD02G1260400, MD02G1260000, MD02G1264800, MD03G1115400, MD04G1015000, MD04G1034900, MD05G1100200, MD05G1125400, MD05G1126000, MD05G1141700, MD05G1316700, MD06G1001100, MD06G1074200, MD07G1073500, MD08G1022000, MD08G10…
GO:0023052	signaling	56	0.00995704	MD01G1005500, MD01G1178000, MD02G1002900, MD02G1024400, MD02G1041300, MD02G1040600, MD02G1100900, MD02G1101800, MD02G1099000, MD02G1105600, MD02G1109200, MD02G1109300, MD02G1217400, MD02G1260400, MD02G1260000, MD02G1264800, MD03G1115400, MD04G1015000, MD04G1034900, MD05G1100200, MD05G1125400, MD05G1126000, MD05G1141700, MD05G1316700, MD06G1001100, MD06G1074200, MD07G1073500, MD08G1022000, MD08G10…
GO:0019538	protein metabolic process	298	0.0118857	MD01G1002000, MD01G1038900, MD01G1059700, MD01G1059600, MD01G1088200, MD01G1099100, MD01G1115900, MD01G1115800, MD01G1171100, MD01G1177800, MD01G1177900, MD01G1213700, MD02G1002900, MD02G1014400, MD02G1014500, MD02G1014300, MD02G1021900, MD02G1022000, MD02G1047600, MD02G1059700, MD02G1067100, MD02G1069800, MD02G1071600, MD02G1071700, MD02G1071800, MD02G1072600, MD02G1072700, MD02G1072800, MD02G10…
GO:0006471	protein ADP-ribosylation	3	0.0119779	MD03G1289400, MD03G1289500, MD03G1289600
GO:0000272	polysaccharide catabolic process	6	0.012792	MD01G1059300, MD01G1059800, MD03G1181100, MD03G1182200, MD07G1137800, MD08G1138700
GO:0006278	RNA-dependent DNA biosynthetic process	5	0.0153006	MD08G1205700, MD10G1119300, MD10G1342300, MD11G1009100, MD14G1073200
GO:0071897	DNA biosynthetic process	5	0.0153006	MD08G1205700, MD10G1119300, MD10G1342300, MD11G1009100, MD14G1073200
GO:0044267	cellular protein metabolic process	251	0.0153006	MD01G1002000, MD01G1038900, MD01G1059700, MD01G1059600, MD01G1099100, MD01G1115900, MD01G1115800, MD01G1171100, MD01G1177800, MD01G1177900, MD01G1213700, MD02G1002900, MD02G1014400, MD02G1014300, MD02G1021900, MD02G1022000, MD02G1047600, MD02G1059700, MD02G1069800, MD02G1071600, MD02G1071700, MD02G1071800, MD02G1072600, MD02G1072700, MD02G1072800, MD02G1074300, MD02G1073000, MD02G1097900, MD02G10…
GO:0006825	copper ion transport	6	0.0157682	MD03G1182600, MD03G1181400, MD04G1140400, MD08G1044900, MD08G1045600, MD10G1019100
GO:0042545	cell wall modification	12	0.0181109	MD02G1100100, MD02G1100400, MD02G1104200, MD02G1104300, MD02G1104400, MD02G1104500, MD02G1104600, MD02G1105100, MD02G1190500, MD07G1118200, MD09G1054900, MD17G1129300
GO:0006108	malate metabolic process	6	0.0200063	MD01G1083300, MD02G1194500, MD04G1101300, MD15G1190900, MD17G1077700, MD17G1097700
GO:0006807	nitrogen compound metabolic process	411	0.0200063	MD01G1002000, MD01G1038900, MD01G1055100, MD01G1059700, MD01G1059600, MD01G1088200, MD01G1099100, MD01G1115900, MD01G1115800, MD01G1171100, MD01G1177800, MD01G1177900, MD01G1209700, MD01G1213700, MD01G1236400, MD01G1239300, MD02G1002900, MD02G1014400, MD02G1014500, MD02G1014300, MD02G1021900, MD02G1022000, MD02G1047600, MD02G1059700, MD02G1067100, MD02G1069800, MD02G1071600, MD02G1071700, MD02G10…
GO:0044242	cellular lipid catabolic process	3	0.0200063	MD13G1127300, MD15G1440400, MD17G1234100
GO:0005985	sucrose metabolic process	5	0.0218	MD02G1100500, MD02G1100600, MD13G1164100, MD17G1287000, MD17G1286900
GO:0000041	transition metal ion transport	8	0.026247	MD03G1182600, MD03G1181400, MD04G1140400, MD08G1044900, MD08G1045600, MD10G1019100, MD11G1068000, MD12G1178200
GO:0019674	NAD metabolic process	4	0.0273698	MD03G1248900, MD09G1032700, MD10G1240100, MD14G1134200
GO:0071554	cell wall organization or biogenesis	21	0.0306305	MD02G1100100, MD02G1100400, MD02G1104200, MD02G1104300, MD02G1104400, MD02G1104500, MD02G1104600, MD02G1105100, MD02G1190500, MD03G1052400, MD04G1048300, MD04G1238700, MD04G1239000, MD07G1118200, MD09G1054900, MD09G1081600, MD11G1000800, MD11G1105700, MD13G1203700, MD16G1068500, MD17G1129300
GO:1901564	organonitrogen compound metabolic process	349	0.0309636	MD01G1002000, MD01G1038900, MD01G1059700, MD01G1059600, MD01G1088200, MD01G1099100, MD01G1115900, MD01G1115800, MD01G1171100, MD01G1177800, MD01G1177900, MD01G1213700, MD02G1002900, MD02G1014400, MD02G1014500, MD02G1014300, MD02G1021900, MD02G1022000, MD02G1047600, MD02G1059700, MD02G1067100, MD02G1069800, MD02G1071600, MD02G1071700, MD02G1071800, MD02G1072600, MD02G1072700, MD02G1072800, MD02G10…
GO:0009435	NAD biosynthetic process	3	0.0309636	MD09G1032700, MD10G1240100, MD14G1134200
GO:0015936	coenzyme A metabolic process	4	0.0421893	MD04G1238500, MD07G1093400, MD08G1025200, MD16G1201100
GO:0006801	superoxide metabolic process	4	0.0460633	MD03G1053000, MD04G1072900, MD11G1238800, MD12G1004800
GO:0016042	lipid catabolic process	4	0.0460633	MD02G1073600, MD13G1127300, MD15G1440400, MD17G1234100
GO:0072593	reactive oxygen species metabolic process	4	0.0460633	MD03G1053000, MD04G1072900, MD11G1238800, MD12G1004800
GO:0006635	fatty acid beta-oxidation	2	0.0478	MD13G1127300, MD17G1234100
GO:0009062	fatty acid catabolic process	2	0.0478	MD13G1127300, MD17G1234100
GO:0019395	fatty acid oxidation	2	0.0478	MD13G1127300, MD17G1234100
GO:0034440	lipid oxidation	2	0.0478	MD13G1127300, MD17G1234100

## Sheet: Table S7
Table S7. Population-differentiated CNV-Genes between cultivars and wild relatives. (Here, wild relatives only consist of M.sieversii and M.sylvestris)
Chrom	Start	End	Gene ID	Vst
Chr12	31025556	31035625	MD12G1236200	0.554977
Chr05	20341207	20343709	MD05G1097700	0.525546
Chr07	21646267	21652041	MD07G1148000	0.493749
Chr08	1762855	1765065	MD08G1024500	0.46244
Chr07	8956093	8956404	MD07G1086100	0.462132
Chr05	1310984	1330137	MD05G1004400	0.444561
Chr07	34930688	34948108	MD07G1288100	0.432473
Chr07	2077503	2093906	MD07G1024900	0.42843
Chr05	22088585	22089136	MD05G1107500	0.409901
Chr02	36530943	36531628	MD02G1309600	0.398627
Chr02	36531630	36536707	MD02G1309700	0.398627
Chr09	2305621	2309163	MD09G1037800	0.392587
Chr03	32575034	32580379	MD03G1240500	0.388394
Chr14	18999688	19007868	MD14G1117100	0.379881
Chr13	5615636	5621456	MD13G1080300	0.366818
Chr02	1437669	1440128	MD02G1020100	0.346355
Chr08	22921142	22936861	MD08G1123600	0.341953
Chr06	28759764	28762036	MD06G1144300	0.325196
Chr06	569287	573617	MD06G1005000	0.321021
Chr13	41751816	41760585	MD13G1283200	0.300034
Chr05	1534585	1541302	MD05G1006300	0.295813
Chr06	28915521	28917987	MD06G1146600	0.285995
Chr04	5696917	5697562	MD04G1048300	0.284989
Chr05	46788950	46789070	MD05G1350100	0.280347
Chr05	46789120	46789237	MD05G1350200	0.280347
Chr05	46790064	46790411	MD05G1350300	0.280347
Chr15	2972509	2977383	MD15G1042600	0.280045
Chr04	30568550	30575871	MD04G1226100	0.27901
Chr07	10927725	10928040	MD07G1099200	0.274699
Chr07	10930321	10931147	MD07G1099300	0.274699
Chr14	13857698	13858645	MD14G1093000	0.27311
Chr10	13877826	13878170	MD10G1091800	0.270599
Chr07	29187970	29188901	MD07G1214500	0.270153
Chr05	5377629	5381798	MD05G1033300	0.269402
Chr01	23597176	23604767	MD01G1122900	0.267036
Chr17	23714688	23735485	MD17G1197900	0.26282
Chr07	28457223	28465104	MD07G1206400	0.259096
Chr07	28465106	28465812	MD07G1206500	0.259096
Chr07	28471052	28475645	MD07G1206600	0.259096
Chr15	48530553	48532862	MD15G1391000	0.256739
Chr13	2419884	2420388	MD13G1034300	0.256711
Chr15	3134437	3135602	MD15G1045500	0.256306
Chr03	3945037	3946176	MD03G1049100	0.25
Chr03	3946178	3954382	MD03G1049200	0.249951
Chr16	4736105	4739143	MD16G1067200	0.249124
Chr11	31726393	31730066	MD11G1217500	0.24534
Chr04	12808281	12811511	MD04G1086900	0.245224
Chr09	10788500	10789808	MD09G1139000	0.239559
Chr03	4347883	4350981	MD03G1054400	0.232584
Chr02	5741679	5744415	MD02G1070800	0.230197
Chr02	5744509	5748910	MD02G1070900	0.230197
Chr15	30840702	30842761	MD15G1307900	0.226935
Chr02	2439977	2440092	MD02G1031000	0.22519
Chr09	13959435	13959992	MD09G1168500	0.223481
Chr09	13960876	13964966	MD09G1168600	0.223481
Chr05	6772926	6775239	MD05G1039800	0.223388
Chr14	26226981	26227400	MD14G1168900	0.219647
Chr07	34770625	34770845	MD07G1285500	0.219469
Chr09	6573918	6575395	MD09G1089800	0.217602
Chr09	6580137	6580242	MD09G1089900	0.217602
Chr09	6580502	6580607	MD09G1090000	0.217602
Chr08	1598146	1604418	MD08G1022000	0.221865
Chr14	7266081	7271361	MD14G1066900	0.213072
Chr17	26289971	26294675	MD17G1215900	0.211662
Chr11	39942998	39946350	MD11G1281600	0.211319
Chr02	5774057	5782875	MD02G1071400	0.20763
Chr16	11765756	11770164	MD16G1149400	0.206878
Chr10	26856816	26857064	MD10G1176200	0.206771
Chr08	11683978	11686598	MD08G1124700	0.206438
Chr02	36579982	36583437	MD02G1310400	0.206398
Chr17	22547048	22550763	MD17G1189000	0.203456
Chr03	30623214	30624068	MD03G1222100	0.200814
Chr03	4330114	4331427	MD03G1054100	0.200711
Chr14	20534281	20534605	MD14G1128500	0.200681
Chr11	4747592	4762127	MD11G1056000	0.199878
Chr05	45779649	45780437	MD05G1334900	0.199226
Chr05	34188053	34189290	MD05G1210500	0.1991
Chr08	1595682	1597687	MD08G1021900	0.19908
Chr14	18540372	18540962	MD14G1114500	0.196844
Chr14	18546708	18547298	MD14G1114600	0.196844
Chr14	32151154	32152119	MD14G1243100	0.194685
Chr16	5245394	5248849	MD16G1075100	0.194597
Chr12	3573173	3576810	MD12G1032500	0.193688
Chr15	9843919	9845325	MD15G1135300	0.19356
Chr17	20293912	20298411	MD17G1177500	0.193172
Chr17	23689532	23703357	MD17G1197700	0.192147
Chr10	8079783	8079887	MD10G1060000	0.191213
Chr09	27690685	27709554	MD09G1225000	0.188758
Chr16	1694938	1695401	MD16G1023200	0.187085
Chr12	17447756	17449579	MD12G1110300	0.186752
Chr12	17451127	17455188	MD12G1110400	0.186752
Chr17	29687834	29688706	MD17G1247900	0.185087
Chr17	25056909	25057025	MD17G1207800	0.184816
Chr10	41595767	41597942	MD10G1340600	0.181757
Chr11	28368842	28368967	MD11G1197800	0.179337
Chr08	1581343	1595680	MD08G1021800	0.177174
Chr16	16244767	16245129	MD16G1187400	0.176596
Chr16	16251745	16252240	MD16G1187500	0.176596
Chr17	1645298	1647750	MD17G1022300	0.175699
Chr03	6565198	6566774	MD03G1081600	0.175679
Chr02	709312	712354	MD02G1011000	0.175332
Chr03	9436914	9440098	MD03G1108400	0.175141
Chr03	33523831	33525097	MD03G1248100	0.174918
Chr12	31790850	31792730	MD12G1247500	0.17
Chr15	5906628	5909185	MD15G1085500	0.17401
Chr03	33539515	33540831	MD03G1248200	0.17287
Chr03	33546097	33554057	MD03G1248300	0.17287
Chr03	33565478	33566711	MD03G1248400	0.17287
Chr03	33579815	33580412	MD03G1248500	0.17287
Chr03	33607833	33607946	MD03G1248600	0.17287
Chr03	33620840	33621280	MD03G1248700	0.17287
Chr03	33623004	33623414	MD03G1248800	0.17287
Chr03	33636188	33637647	MD03G1248900	0.17287
Chr04	3903094	3908015	MD04G1034900	0.172788
Chr04	3908568	3910471	MD04G1035000	0.172407
Chr17	13692446	13695438	MD17G1149500	0.172402
Chr15	51516661	51519519	MD15G1415000	0.170896
Chr15	51462019	51462681	MD15G1414600	0.170723
Chr09	21379562	21380743	MD09G1216000	0.169282
Chr17	26286677	26289462	MD17G1215800	0.169264
Chr15	174969	177115	MD15G1002900	0.169134
Chr14	10315419	10318523	MD14G1084800	0.166539
Chr06	35394590	35402539	MD06G1222500	0.166384
Chr06	35402904	35404417	MD06G1222600	0.166384
Chr06	35406697	35408476	MD06G1222700	0.166384
Chr12	31802118	31805473	MD12G1247800	0.165512
Chr03	35321836	35330327	MD03G1268500	0.164885
